# Supplementary material for: Mutations in NLRP5 are associated with reproductive wastage and multilocus imprinting disorders in humans
Source: Nat Commun. 2015 Sep 1;6:8086. doi: 10.1038/ncomms9086 (PMC4568303; doi:10.1038/ncomms9086)
Supplement: Supplementary Data 1 — Targeted DNA methylation testing [file ncomms9086-s2.xlsx]

## Sheet: Data 1
Supplementary Data 1. Targeted DNA methylation testing.
Pedigree	Patient	DIRAS3	PPIEL	PLAGL1	IGF2R	GRB10	MEST	H19	IGF2 DMR0	KCNQ1OT1	MEG3	SNRPN	IGF1R	PEG3	GNAS-XL	NESP	GNAS-Ex1A	WRB	NHP2L1	MLID phenotype	NLRP5 seq	Maternal age (years)	ART conception	Monozygous twin
		1p31	1p34.3	6q24	6q27	7p12	7q32	11p15	11p15	11p15	14q32	15q11	15q26	19q13	20q13	20q13	20q13	21q22.2	22q13.2
Family 1	Mother	-	-	0.5	0.5	0.5	0.5	0.5	0.5	0.5	0.5	-	-	0.5	0.5	50%**	0.5	-	-	N/A	Exome	N/A	N/A	N/A
	Proband 1	0.5	0.5	0.5	0.5	0.5	0.5	0.33	0.33	-	0.5	-	-	0.07	0.04	-	0.1	0.33	0	SRS	Exome	24	No	No
	Proband 2	-	-	0.25	0.125	0.25	0.14	0.5	0.5	0.33	0.4	-	-	0.5	0.25	84%**	0.33	-	-	BWS	Sanger	31	No	No
Family 2	Mother	0.5	-	0.5	0.5	0.5	0.5	0.5	0.5	0.5	0.5	0.5	0.5	0.5	0.5	50%**	0.5	-	0.5	N/A	Sanger	N/A	N/A	N/A
	Proband 1	0.5	0.33	0.1	0	0.5	0	0.38	0.5	0	0.43	0.5	0.5	0.5	0.5	50%**	0.5	0.2	0.5	BWS	Exome	35	No	No
	Proband 2	0.5	-	0.5	0.25	0.25	0.25	0.33	0.4	0.5	0.25	0.5	0.33	0.5	0.33	69%**	0.25	0.5	0	clinically non specific	Sanger	40	No	No
Family 3	Mother	0.5	-	0.5	0.5	0.5	0.5	0.5	0.5		0.5	0.5	0.5	0.5	0.5	50%**	0.5	-	0.5	N/A	Sanger	N/A	N/A	N/A
	Proband	0.33	-	0.33	0.5	0.5	0.5	0.5	-	0.45	0.5	0.5	0.2	0.5	0.5	50%**	0.5	-	-	BWS	Exome	34	No	No
Family 4	Mother	0.5	-	0.5	0.5	0.5	0.5	0.5	0.5	0.5	-	0.5	0.5	0.5	0.5	-	0.5	-	0.5	N/A	Exome	N/A	N/A	N/A
	Proband	-	-	50%*	50%*	50%*	50%*	35%**	48%*	39%*	50%*	50%*	-	-	50%**	-	50%**	-	-	SRS	Exome	35	No	yes
Family 5	Mother	0.5	-	0.5	-	0.5	0.5	0.5	0.5		0.5	0.5	0.5	0.5	0.5	50%**	0.5	-	0.5	N/A	Sanger	N/A	N/A	N/A
	Proband	0.5	0.5	0.5	0.5	0.5	0.2	0.5	0.5	0.17	0.5	0.25	0.33	0.33	0.33	55%**	0.33	0.25	0.5	clinically non specific	Sanger	31	No	No
6	Proband	0.33	0.5	0.5	0.5	0	0.5	0.5	0.5	0.25	0.5	0.5	-	0.5	-	-	-	0.5	0.33	BWS	Exome	31.9589	No	Yes
7	Proband	0.5	0.5	0.5	0.5	0.5	0.5	0.5	-	0.2	0.5	0.5	-	0.5	0.25	50%**	0.33	0.5	0.5	BWS	Sanger	30.5479	No	Yes
8	Proband	0	0.14	0.08	0	0.5	0.09	0.5	0.17	0.045	0.5	0.5	0.5	0.33	0.5	-	0.5	0.5	0.33	BWS	Sanger	30.1205	Unknown	No
9	Proband	0.5	0.5	0.5	0.5	0.5	0	0.5	0.5	0	0.5	0.5	0.5	0.5	0.2	50%**	0.33	0.14	0.5	BWS	Sanger	28.3233	No	No
10	Proband	0.5	0.5	0.5	0.2	0	0.25	0.33	0.5	0.25	0.5	0.5	0.25	0.5	0.5	-	0.5	0.33	0.25	BWS	Exome	33.2658	No	Yes
11	Proband	0.5	0.5	0.09	0.5	0.5	0.5	0.5	0.5	0.05	0.5	0.5	0.14	0.5	0.5	-	0.5	0.25	0.17	BWS	Exome	21.0466	No	No
12	Proband	0.06	-	0.5	0	0.25	0.5	0	0.5	0.07	0	0.5	0.25	0.5	0.33	-	0.33	-	-	SRS	Exome	25.589	No	No
13	Proband	-	0.5	0.5	0.5	0.5	0.5	0	0.17	0.5	0	0.33	0.33	0.5	0.5	-	0.07	-	0.17	SRS	Sanger	34.7479	No	No
14	Proband	0.5	0.5	0.5	0.5	0.33	0.5	0.25	0.33	0.25	0.5	0.5	0.25	0.5	0.5	-	0.5	-	0	SRS	Sanger	22.611	No	No
15	Proband	0.5	0.5	0.33	0.33	0.5	0.33	0.5	0.5	0.5	0.5	0.5	0.2	0.33	0.5	-	0.33	0.2	0.17	SRS	Exome	22.611	No	Yes
16	Proband	0.5	0.09	0.5	0	0.5	0.5	0	0.2	0.5	0.5	0.5	0.5	0.5	0.5	-	-	0.25	0	SRS	Exome	40.0219	No	No
17	Proband	-	-	50%*	36%*	25%*	25%*	43%*	42%*	50%*	37%**	-	-	-	38%**	-	27%**	-	-	SRS	Exome	31.8219	No	No
18	Proband	-	-	50%*	42%*	38%*	50%*	44%*	41%*	34%*	50%*	50%*	-	-	50%**	-	50%**	-	-	SRS	Exome	25.4548	No	No
19	Proband	-	-	50%*	7%*	50%*	0%*	19%*	22%*	6%*	50%*	50%*	-	-	50%**	-	50%**	-	-	SRS	Exome	23.0438	Yes	Yes
20	Proband	-	-	50%*	50%*	50%*	50%*	33%*	26%*	42%*	50%*	50%*	-	-	50%**	-	50%**	-	-	SRS	Exome	25.4548	No	No
21	Proband	-	-	50%*	40%*	50%*	50%*	31%*	30%*	50%*	50%*	50%*	-	-	50%**	-	50%**	-	-	SRS	Sanger	38	No	No
22	Proband	-	-	50%*	18%*	50%*	50%*	35%*	34%*	50%*	38%*	50%*	-	-	50%**	-	50%**	-	-	SRS	Sanger	33.0932	No	No
23	Proband	-	-	50%*	26%*	50%*	50%*	33%*	22%*	50%*	50%*	50%*	-	-	50%**	-	50%**	-	-	SRS	Sanger	27.389	No	No
24	Proband	0	0.33	0	0	0.5	0	0.5	0.5	0	-	0.5	0.09	0.5	0.5	-	0.5	0.5	0.5	TND	Exome	18.937	Unknown	No
25	Proband	0.06	0.125	0	0	0.17	0	0.5	0.5	0.33	0.5	0.5	0.1	0.5	0	73%**	0	0.11	0.17	TND	Exome	unknown	Unknown	No
26	Proband	0.25	0.5	0	0.25	0.5	0	0.5	0.5	0.5	0.5	0.5	0.25	0.5	0.5	-	0.5	0.17	0.11	TND	Exome	33.8877	Unknown	No
27	Proband	0.1	-	0	0	0.2	0.5	0.5	-	0.5	-	0.17	0.25	0.5	0.5	-	0.5	-	-	TND	Exome	30.7589	Unknown	Unknown
28	Proband	0.125	0.2	0	0	0.5	0.33	0.5	0.5	0.5	-	0.5	0.08	-	-	-	-	0.125	0	TND	Exome	25.3342	Unknown	No
29	Proband	0.5	-	0	0.33	0.5	0.5	-	-	-	-	-	0.09	0.5	0.5	-	-	-	-	TND	Exome	30.674	Unknown	No
30	Proband	0.5	0.33	0	0.5	0.5	0.2	0.5	0.5	0.25	0.5	0.5	0.5	0.5	0.25	50%**	0.5	0.17	0.25	TND	Sanger	20.3753	No	No
31	Proband	0	-	0.125	0.5	-	0.5	-	-	0.5	-	0.5	0.5	-	-	-	-	-	-	TND	Sanger	27.2685	Unknown	Unknown
32	Proband	0.17	-	0	0.25	0.5	0.17	0.5	-	0.5	0.5	-	0.25	0.5	0.5	-	0.5	-	-	TND	Sanger	38.6986	Yes	Yes
33	Proband	0	0.33	0	0	0.5	0.33	0.5	0.5	0.5	0.5	0.5	0.1	0.5	0.5	50%**	0.33	0.07	0.08	TND	Exome	33.4603	No	No
The percentage DNA methylation at differentially methylated loci was estimated from MS-PCR or SNuPE and MS-MLPA data (* denotes SNupe and ** MS-MLPA data) of blood samples, with the exception of the family 4 proband (a discordant monozygotic twin) where Buccal swab DNA was used. A methylated/unmethylated peak ratio of 1 is equivalent to 50% methylation, equivalent to the hemimethylation observed …
