# Supplementary material for: Mutations in NLRP5 are associated with reproductive wastage and multilocus imprinting disorders in humans
Source: Nat Commun. 2015 Sep 1;6:8086. doi: 10.1038/ncomms9086 (PMC4568303; doi:10.1038/ncomms9086)
Supplement: Supplementary Data 2 — Imprinted loci identified by Illumina Infinium Human450 methylation array [file ncomms9086-s3.xlsx]

## Sheet: Data 2
Supplementary Data 2. Imprinted loci identified by Illumina Infinium Human450 methylation array .
Patient	Probe name	P-value	Adjusted P-value	Control M-Value mean	Case M-Value	M-Value difference	Gene Name	CpG island status	Patient DMR (hg19)	Methylation Loss or Gain	Targeted testing	Location of targeted testing (hg19)	Concordant	Comments
Family 1- Proband 1	cg18772071	0	0	0.010857	-2.15291	-2.16377	NAP1L5;HERC3;NAP1L5	NA	chr4:89618324-89619038	Hypo	No	-	-	-
Family 1- Proband 1	cg17635114	0	0	-0.0862247	-1.7097	-1.62347	NAP1L5;HERC3	NA
Family 1- Proband 1	cg05065100	0	0	0.00597127	-2.60356	-2.60953	NAP1L5;HERC3	NA
Family 1- Proband 1	cg01578057	0	0	-0.429292	-2.81566	-2.38637	NAP1L5;HERC3	NA
Family 1- Proband 1	cg27150681	0	0	0.680301	-1.41339	-2.0937	NAP1L5;HERC3	NA
Family 1- Proband 1	cg23954636	2.22045e-16	1.08493e-12	0.0948405	-1.53434	-1.62918	NAP1L5;HERC3;NAP1L5	NA
Family 1- Proband 1	cg01174175	0	0	0.362385	-1.69935	-2.06173	NAP1L5;HERC3;NAP1L5	NA
Family 1- Proband 1	cg06617468	0	0	0.301839	-2.00601	-2.30785	NAP1L5;HERC3	NA
Family 1- Proband 1	cg18607468	2.21456e-10	4.08578e-07	0.573945	-0.566613	-1.14056	NAP1L5;HERC3	NA
Family 1- Proband 1	cg11300971	0	0	0.750781	-1.72776	-2.47854	NAP1L5;HERC3	NA
Family 1- Proband 1	cg12840312	6.88509e-06	0.0027285	-0.0807379	-0.74852	-0.667782	FAM50B	Island	chr6:3849381-3849818	Hypo	No	-	-	-
Family 1- Proband 1	cg01905633	0.00146474	0.090783	-0.353109	-1.09279	-0.73968	FAM50B	Island
Family 1- Proband 1	cg21177626	3.03307e-07	0.000245649	-0.531846	-1.3917	-0.859857	FAM50B	Island
Family 1- Proband 1	cg03954573	7.77399e-09	1.03182e-05	0.0383441	-0.773101	-0.811445	FAM50B	Island
Family 1- Proband 1	cg19362611	6.16385e-07	0.000445637	-0.070352	-0.708139	-0.637787	FAM50B	Island
Family 1- Proband 1	cg18197332	1.12578e-08	1.42667e-05	0.0861716	-0.869773	-0.955945	FAM50B	Island
Family 1- Proband 1	cg04447621	7.95112e-08	8.0532e-05	0.0459411	-0.918956	-0.964897	FAM50B	Island
Family 1- Proband 1	cg23835083	3.58906e-09	5.23221e-06	-0.0233011	-0.826035	-0.802734	FAM50B	Island
Family 1- Proband 1	cg18487516	7.72837e-06	0.0029907	0.0124585	-0.638286	-0.650744	FAM50B	Island
Family 1- Proband 1	cg12497786	1.80273e-07	0.000158099	0.395109	-0.543481	-0.93859	FAM50B	Island
Family 1- Proband 1	cg03202897	3.62969e-06	0.00170782	0.0835916	-0.487407	-0.570999	FAM50B;FAM50B	Island
Family 1- Proband 1	cg21153160	3.11736e-05	0.00806805	-0.0912473	-0.721071	-0.629823	FAM50B;FAM50B	Island
Family 1- Proband 1	cg25073793	6.93524e-09	9.26023e-06	-0.2971	-0.879069	-0.581968	FAM50B;FAM50B	Island
Family 1- Proband 1	cg27445347	0.00796327	0.21902	0.00107071	-0.278398	-0.279469	FAM50B	Island
Family 1- Proband 1	cg13101072	5.95677e-05	0.0124361	-0.0395252	-0.514151	-0.474626	FAM50B	Island
Family 1- Proband 1	cg05020125	0.00052151	0.0490548	-0.510802	-0.923685	-0.412883	LOC728024;ERLIN2	NA	chr8:37605552-37605783	Hypo	Yes	chr8:37605567-37605718	Yes	-
Family 1- Proband 1	cg21505509	0.000267283	0.0325421	0.0766219	-0.598423	-0.675045	LOC728024;ERLIN2	NA
Family 1- Proband 1	cg08247852	4.3044e-05	0.010048	0.0215318	-0.610084	-0.631616	LOC728024;ERLIN2	NA
Family 1- Proband 1	cg19427472	1.30104e-09	2.07343e-06	0.548204	-0.637819	-1.18602	RB1	Island	chr13:48892948-48895478	Hypo	No	-	-	-
Family 1- Proband 1	cg13431205	4.53859e-12	1.06212e-08	-0.264715	-1.2661	-1.00139	RB1	Island
Family 1- Proband 1	cg03085377	2.01235e-09	3.0538e-06	-0.47632	-1.32841	-0.852088	RB1	Island
Family 1- Proband 1	cg18481241	1.52693e-11	3.34448e-08	-0.103607	-1.05822	-0.954613	RB1	Island
Family 1- Proband 1	cg16153267	1.87123e-08	2.28161e-05	-1.10621	-2.02378	-0.917565	RB1	S_Shore
Family 1- Proband 1	cg25676335	4.21675e-08	4.69905e-05	0.573528	-0.355523	-0.92905	RB1	S_Shore
Family 1- Proband 1	cg00059930	4.76394e-11	9.89823e-08	-0.0961367	-0.821764	-0.725627	RB1	S_Shore
Family 1- Proband 1	cg26119796	5.09169e-08	5.57623e-05	-0.244371	-1.09237	-0.848003	RB1	S_Shore
Family 1- Proband 1	cg19254235	5.9873e-11	1.22681e-07	-0.145327	-1.15297	-1.00765	RB1	S_Shore
Family 1- Proband 1	cg26740195	1.67109e-07	0.000149202	-0.201081	-0.788314	-0.587233	RB1	S_Shore
Family 1- Proband 1	cg07880715	2.89218e-10	5.24885e-07	0.847133	-0.467089	-1.31422	RB1	S_Shore
Family 1- Proband 1	cg19322380	8.08367e-08	8.16884e-05	0.854861	-1.02097	-1.87583	IGF1R	NA	chr15:99408636-99409506	Hypo	No	-	-	-
Family 1- Proband 1	cg21746425	2.98135e-08	3.40775e-05	0.0531468	-1.41187	-1.46501	IGF1R	NA
Family 1- Proband 1	cg12553689	8.39765e-05	0.0156623	0.185451	-1.04426	-1.22971	IGF1R	NA
Family 1- Proband 1	cg07615383	8.14768e-10	1.36708e-06	-0.0728791	-1.55727	-1.48439	IGF1R	NA
Family 1- Proband 1	cg13812291	1.23257e-08	1.55253e-05	0.190533	-1.34093	-1.53146	IGF1R	NA
Family 1- Proband 1	cg03380198	1.08068e-09	1.7709e-06	0.0305115	-1.46688	-1.49739	IGF1R	NA
Family 1- Proband 1	cg09596866	1.56129e-05	0.00490593	-0.743917	0.0985231	0.84244	ZNF597;NAT15	Island	chr16:3493336-3494155	Hyper	No	-	-	-
Family 1- Proband 1	cg10482201	8.53114e-05	0.0157989	-0.0204569	0.596494	0.616951	ZNF597;ZNF597;NAT15	Island
Family 1- Proband 1	cg24333473	6.23949e-05	0.0127856	-0.95729	-0.165557	0.791733	ZNF597;ZNF597;NAT15	Island
Family 1- Proband 1	cg03896694	5.38987e-05	0.0116961	-0.131743	0.604152	0.735894	ZNF597;ZNF597;NAT15	Island
Family 1- Proband 1	cg27136643	8.14628e-08	8.19486e-05	-0.0141407	0.750917	0.765058	NAT15;ZNF597	Island
Family 1- Proband 1	cg03933495	9.86713e-05	0.0173548	-0.639382	-0.00398365	0.635399	NAT15;ZNF597	S_Shore
Family 1- Proband 1	cg27460547	7.39409e-14	2.17727e-10	-0.332422	0.567517	0.899939	NAT15;NAT15;ZNF597	S_Shore
Family 1- Proband 1	cg26918062	1.07773e-07	0.000103947	-0.38516	0.498734	0.883894	NAT15;NAT15;ZNF597	S_Shore
Family 1- Proband 1	cg14654875	8.69305e-13	2.20871e-09	-0.148615	0.723036	0.87165	NAT15;ZNF597	S_Shore
Family 1- Proband 1	cg10406676	2.86549e-12	6.84999e-09	-0.329516	0.835853	1.16537	NAT15;ZNF597	S_Shore
Family 1- Proband 1	cg06121207	2.79776e-14	8.82259e-11	-0.325727	0.730549	1.05628	NAT15;ZNF597	S_Shore
Family 1- Proband 1	cg20646939	0	0	-0.243582	-2.38379	-2.1402	ZNF331;ZNF331	N_Shore	chr19:54040774-54041251	Hypo	No	-	-	-
Family 1- Proband 1	cg06855497	0	0	-0.0603216	-2.03269	-1.97237	ZNF331;ZNF331	Island
Family 1- Proband 1	cg15576576	0.0498333	0.467782	0.139036	-1.66382	-1.80285	ZNF331;ZNF331	Island
Family 1- Proband 1	cg22475353	1.33227e-15	5.24225e-12	-0.792799	-2.96313	-2.17033	ZNF331;ZNF331	Island
Family 1- Proband 1	cg27296330	0	0	-0.787032	-2.94822	-2.16118	ZNF331;ZNF331	Island
Family 1- Proband 1	cg06860848	0	0	-0.0777102	-1.64338	-1.56567	ZNF331;ZNF331;ZNF331	N_Shore	chr19:54057208-54058085	Hypo	No	-	-	-
Family 1- Proband 1	cg03113572	4.57696e-11	9.59944e-08	0.319943	-1.18001	-1.49996	ZNF331;ZNF331;ZNF331	Island
Family 1- Proband 1	cg19696891	3.81495e-09	5.52529e-06	-0.719504	-1.95388	-1.23438	ZNF331;ZNF331;ZNF331	Island
Family 1- Proband 1	cg20071427	4.44089e-16	1.97458e-12	-0.151093	-1.88188	-1.73079	ZNF331;ZNF331;ZNF331	Island
Family 1- Proband 1	cg15473155	2.66454e-15	9.8729e-12	0.236432	-1.35136	-1.58779	PEG3;PEG3;ZIM2;PEG3;PEG3;ZIM2;ZIM2	N_Shore	chr19:57349204-57352785	Hypo	Yes	chr19:57351408-57351561	Yes	-
Family 1- Proband 1	cg19041006	4.44089e-16	1.97458e-12	0.112536	-1.62393	-1.73647	PEG3;PEG3;ZIM2;PEG3;PEG3;ZIM2;ZIM2	N_Shore
Family 1- Proband 1	cg17663463	5.9952e-15	2.12647e-11	0.352844	-1.39058	-1.74343	PEG3;PEG3;ZIM2;PEG3;PEG3;ZIM2;ZIM2	N_Shore
Family 1- Proband 1	cg19771589	5.55112e-15	1.9905e-11	-0.119887	-1.47667	-1.35678	PEG3;PEG3;ZIM2;PEG3;PEG3;ZIM2;ZIM2	N_Shore
Family 1- Proband 1	cg01656470	5.7776e-13	1.51038e-09	0.149174	-1.11031	-1.25948	PEG3;PEG3;ZIM2;PEG3;PEG3;ZIM2;ZIM2	Island
Family 1- Proband 1	cg27519373	2.20024e-08	2.61101e-05	0.710684	-0.769402	-1.48009	PEG3;PEG3;ZIM2;PEG3;PEG3;ZIM2;ZIM2	Island
Family 1- Proband 1	cg18516833	4.2166e-09	5.98994e-06	0.99937	0.143318	-0.856052	PEG3;PEG3;ZIM2;PEG3;PEG3;ZIM2;ZIM2	Island
Family 1- Proband 1	cg07310951	5.19629e-12	1.19713e-08	-0.157816	-1.1375	-0.979684	PEG3;PEG3;ZIM2;PEG3;PEG3;ZIM2;ZIM2	N_Shore
Family 1- Proband 1	cg10719746	1.111e-10	2.15677e-07	0.624061	-1.22996	-1.85402	MIMT1;PEG3;PEG3;ZIM2;PEG3;PEG3;ZIM2;ZIM2	N_Shore
Family 1- Proband 1	cg20897667	5.74274e-12	1.30945e-08	0.249097	-0.81668	-1.06578	MIMT1;PEG3;PEG3;ZIM2;PEG3;PEG3;ZIM2;ZIM2	N_Shore
Family 1- Proband 1	cg02478023	1.33373e-09	2.11795e-06	-0.00895009	-1.38247	-1.37352	MIMT1;PEG3;PEG3;ZIM2;PEG3;PEG3;ZIM2;ZIM2	Island
Family 1- Proband 1	cg22354595	0	0	0.0256967	-1.24344	-1.26913	MIMT1;PEG3;PEG3;ZIM2;PEG3;PEG3;ZIM2;ZIM2	Island
Family 1- Proband 1	cg19335327	2.22045e-16	1.08493e-12	-0.106197	-1.47344	-1.36724	MIMT1;PEG3;PEG3;ZIM2;PEG3;PEG3;ZIM2;ZIM2	Island
Family 1- Proband 1	cg14849423	6.4615e-14	1.9282e-10	0.32589	-0.870667	-1.19656	MIMT1;PEG3;PEG3;ZIM2;PEG3;PEG3;ZIM2;ZIM2	Island
Family 1- Proband 1	cg15777825	6.82871e-10	1.1678e-06	-0.0644097	-0.887484	-0.823074	ZIM2;PEG3;ZIM2;ZIM2;PEG3;PEG3;PEG3;MIMT1;ZIM2;PEG3;PEG3;PEG3;ZIM2;ZIM2;PEG3	N_Shore
Family 1- Proband 1	cg10204755	1.51212e-11	3.33313e-08	0.129507	-0.933529	-1.06304	ZIM2;PEG3;ZIM2;ZIM2;PEG3;PEG3;PEG3;MIMT1;ZIM2;PEG3;PEG3;PEG3;ZIM2;ZIM2;PEG3	N_Shore
Family 1- Proband 1	cg12205903	3.93255e-07	0.000303042	-0.230149	-0.978301	-0.748152	ZIM2;PEG3;ZIM2;ZIM2;PEG3;PEG3;PEG3;MIMT1;ZIM2;PEG3;PEG3;PEG3;ZIM2;ZIM2;PEG3	N_Shore
Family 1- Proband 1	cg26349266	1.95843e-12	4.80843e-09	0.218108	-1.04922	-1.26733	ZIM2;PEG3;ZIM2;ZIM2;PEG3;PEG3;PEG3;ZIM2;PEG3;PEG3;PEG3;MIMT1;ZIM2;ZIM2;PEG3	Island
Family 1- Proband 1	cg02162069	0	0	-0.141629	-1.25398	-1.11235	ZIM2;ZIM2;PEG3;MIMT1;PEG3;PEG3;PEG3;ZIM2	Island
Family 1- Proband 1	cg13960339	0	0	0.209765	-1.21341	-1.42318	ZIM2;ZIM2;PEG3;MIMT1;PEG3;PEG3;PEG3;ZIM2	Island
Family 1- Proband 1	cg13369939	1.34337e-12	3.33693e-09	0.47133	-0.875146	-1.34648	ZIM2;ZIM2;PEG3;MIMT1;PEG3;PEG3;PEG3;ZIM2	Island
Family 1- Proband 1	cg20628335	0	0	-0.036019	-1.4629	-1.42688	ZIM2;ZIM2;PEG3;MIMT1;PEG3;PEG3;PEG3;ZIM2	Island
Family 1- Proband 1	cg22294267	4.21885e-15	1.55029e-11	0.5132	-0.766614	-1.27981	ZIM2;ZIM2;PEG3;MIMT1;PEG3;PEG3;PEG3;ZIM2	Island
Family 1- Proband 1	cg19098268	3.06422e-14	9.5277e-11	0.155315	-1.22782	-1.38313	ZIM2;ZIM2;PEG3;PEG3;PEG3;PEG3;ZIM2;MIMT1	Island
Family 1- Proband 1	cg24844423	6.21725e-15	2.12647e-11	0.183461	-1.56322	-1.74668	PEG3;PEG3;ZIM2;ZIM2;PEG3;ZIM2;MIMT1;PEG3	S_Shore
Family 1- Proband 1	cg15678121	7.88553e-09	1.04351e-05	0.439955	-0.698424	-1.13838	PEG3;PEG3;ZIM2;ZIM2;PEG3;ZIM2;MIMT1;PEG3	S_Shore
Family 1- Proband 1	cg12032885	1.36658e-09	2.16238e-06	-0.316381	-1.73765	-1.42127	PEG3;PEG3;ZIM2;ZIM2;PEG3;ZIM2;MIMT1;PEG3	S_Shore
Family 1- Proband 1	cg25458871	0.00143811	0.0899405	-0.0640336	-0.553275	-0.489241	PEG3;PEG3;ZIM2;ZIM2;PEG3;ZIM2;MIMT1;PEG3	S_Shore
Family 1- Proband 1	cg18668753	0	0	0.522371	-0.971131	-1.4935	PEG3;PEG3;ZIM2;ZIM2;PEG3;ZIM2;MIMT1;PEG3	S_Shore
Family 1- Proband 1	cg18706888	1.93679e-10	3.65835e-07	0.249415	-1.1951	-1.44451	PEG3;PEG3;ZIM2;ZIM2;PEG3;ZIM2;MIMT1;PEG3	S_Shore
Family 1- Proband 1	cg06652523	0	0	0.0228751	-1.33247	-1.35534	PEG3;PEG3;ZIM2;ZIM2;PEG3;ZIM2;MIMT1;PEG3	S_Shore
Family 1- Proband 1	cg01054891	1.33227e-15	5.24225e-12	-0.255898	-1.83908	-1.58319	PEG3;PEG3;ZIM2;ZIM2;PEG3;ZIM2;MIMT1;PEG3	S_Shore
Family 1- Proband 1	cg18644235	1.05249e-13	3.0388e-10	1.18267	-0.529875	-1.71254	PEG3;PEG3;ZIM2;ZIM2;PEG3;ZIM2;MIMT1;PEG3	S_Shore
Family 1- Proband 1	cg13374648	1.77636e-15	6.92835e-12	-0.156508	-1.23642	-1.07991	PEG3;PEG3;ZIM2;ZIM2;PEG3;ZIM2;MIMT1;PEG3	S_Shore
Family 1- Proband 1	cg25359645	0	0	-0.211329	-2.81468	-2.60335	HM13;HM13;HM13;PSIMCT-1	N_Shore	chr20:30134929-30135362	Hypo	No	-	-	-
Family 1- Proband 1	cg24607140	0	0	0.22771	-2.33518	-2.56289	HM13;HM13;HM13;PSIMCT-1	N_Shore
Family 1- Proband 1	cg06000530	0	0	0.0248093	-2.20856	-2.23337	HM13;HM13;HM13;PSIMCT-1	Island
Family 1- Proband 1	cg19617948	0	0	0.0178617	-2.75065	-2.76851	HM13;HM13;HM13;PSIMCT-1	Island
Family 1- Proband 1	cg15815607	0	0	-0.0978778	-2.34085	-2.24297	HM13;HM13;HM13;PSIMCT-1	Island
Family 1- Proband 1	cg25645178	0	0	-0.330655	-3.01383	-2.68318	HM13;HM13;HM13;PSIMCT-1	Island
Family 1- Proband 1	cg17840843	0	0	-0.55107	-2.63266	-2.08159	HM13;HM13;HM13;PSIMCT-1	Island
Family 1- Proband 1	cg02146091	0	0	-0.0797042	-2.2824	-2.2027	HM13;HM13;HM13;PSIMCT-1	Island
Family 1- Proband 1	cg14175568	0	0	-0.391357	-3.12505	-2.73369	HM13;HM13;HM13;PSIMCT-1	Island
Family 1- Proband 1	cg20129782	0	0	-0.402561	-2.73712	-2.33456	HM13;HM13;HM13;PSIMCT-1	S_Shore
Family 1- Proband 1	cg22943498	3.69233e-05	0.00900573	0.716024	-0.469127	-1.18515	BLCAP;BLCAP;BLCAP;BLCAP;NNAT;NNAT;BLCAP	Island	chr20:36148928-36150061	Hypo	No	-	-	-
Family 1- Proband 1	cg14765818	0.000138732	0.021682	0.719543	-0.0147884	-0.734331	BLCAP;BLCAP;BLCAP;BLCAP;NNAT;NNAT;BLCAP	Island
Family 1- Proband 1	cg08402058	0.00227558	0.115993	0.511828	-0.101577	-0.613405	BLCAP;BLCAP;BLCAP;BLCAP;NNAT;NNAT;BLCAP	Island
Family 1- Proband 1	cg15473473	1.3143e-05	0.00436434	0.629011	-0.685895	-1.31491	BLCAP;BLCAP;BLCAP;BLCAP;NNAT;NNAT;BLCAP	Island
Family 1- Proband 1	cg01466133	2.3768e-05	0.00666365	0.944169	-0.534763	-1.47893	BLCAP;BLCAP;BLCAP;BLCAP;NNAT;NNAT;BLCAP	Island
Family 1- Proband 1	cg24338351	1.29128e-05	0.00432017	0.784281	-0.110664	-0.894944	BLCAP;BLCAP;BLCAP;BLCAP;NNAT;NNAT;BLCAP	Island
Family 1- Proband 1	cg24675557	0.000180551	0.0256005	0.557252	-0.359438	-0.91669	BLCAP;BLCAP;BLCAP;BLCAP;NNAT;NNAT;BLCAP	Island
Family 1- Proband 1	cg20479660	0.000124113	0.0200818	0.678618	-0.417929	-1.09655	BLCAP;BLCAP;BLCAP;BLCAP;NNAT;NNAT;BLCAP	Island
Family 1- Proband 1	cg22421148	9.54326e-05	0.0170071	0.708742	-0.415548	-1.12429	BLCAP;BLCAP;BLCAP;BLCAP;NNAT;NNAT;BLCAP	Island
Family 1- Proband 1	cg22510412	0.000305968	0.0355486	0.920139	-0.409494	-1.32963	BLCAP;BLCAP;BLCAP;BLCAP;NNAT;NNAT;BLCAP	Island
Family 1- Proband 1	cg03061677	1.1589e-05	0.0040007	0.451596	-0.714354	-1.16595	BLCAP;BLCAP;BLCAP;BLCAP;NNAT;NNAT;BLCAP	Island
Family 1- Proband 1	cg00576435	1.45644e-06	0.000865757	0.617293	-0.545688	-1.16298	BLCAP;BLCAP;BLCAP;BLCAP;NNAT;NNAT;BLCAP	Island
Family 1- Proband 1	cg18433380	2.2171e-06	0.00118202	0.668865	-0.700509	-1.36937	BLCAP;BLCAP;BLCAP;BLCAP;NNAT;NNAT;BLCAP	Island
Family 1- Proband 1	cg16648571	3.43618e-06	0.00163736	0.0364354	-0.942241	-0.978676	BLCAP;BLCAP;BLCAP;BLCAP;NNAT;NNAT;BLCAP	Island
Family 1- Proband 1	cg25962605	2.47196e-07	0.000206991	0.269092	-0.709738	-0.97883	BLCAP;NNAT;BLCAP;BLCAP;BLCAP;BLCAP;NNAT	Island
Family 1- Proband 1	cg21588305	4.31824e-05	0.0100684	0.999874	-0.15177	-1.15164	BLCAP;NNAT;BLCAP;BLCAP;BLCAP;BLCAP;NNAT	Island
Family 1- Proband 1	cg13708635	9.48343e-05	0.0169549	0.0754041	-0.56714	-0.642544	NNAT;NNAT;BLCAP;NNAT;BLCAP;NNAT;BLCAP;BLCAP;BLCAP	Island
Family 1- Proband 1	cg11174847	0.00147365	0.0911321	0.183097	-1.03798	-1.22108	NNAT;NNAT;BLCAP;NNAT;BLCAP;NNAT;BLCAP;BLCAP;BLCAP	Island
Family 1- Proband 1	cg23566503	3.94885e-07	0.000303771	-0.320448	-1.32713	-1.00669	NNAT;BLCAP;NNAT;BLCAP;BLCAP;BLCAP;BLCAP	Island
Family 1- Proband 1	cg10642330	2.70894e-14	8.60353e-11	-0.576523	-2.92569	-2.34917	BLCAP;BLCAP;BLCAP;NNAT;BLCAP;BLCAP;NNAT	Island
Family 1- Proband 1	cg22457903	2.56726e-08	2.99606e-05	-0.333288	-1.21314	-0.87985	L3MBTL;L3MBTL	N_Shore	chr20:42142417-42143502	Hypo	No	-	-	-
Family 1- Proband 1	cg17091610	1.59956e-11	3.48639e-08	-0.127437	-1.33712	-1.20968	L3MBTL;L3MBTL	N_Shore
Family 1- Proband 1	cg23626798	2.84217e-14	8.89952e-11	-0.0580481	-1.37621	-1.31816	L3MBTL;L3MBTL	N_Shore
Family 1- Proband 1	cg15388309	0	0	0.170579	-1.70259	-1.87317	L3MBTL;L3MBTL	N_Shore
Family 1- Proband 1	cg06446163	0	0	-0.0237045	-2.44066	-2.41695	L3MBTL;L3MBTL	N_Shore
Family 1- Proband 1	cg04984575	6.0707e-13	1.56026e-09	0.169826	-1.99814	-2.16797	L3MBTL;L3MBTL	N_Shore
Family 1- Proband 1	cg20529070	0	0	0.137387	-2.28902	-2.42641	L3MBTL;L3MBTL	N_Shore
Family 1- Proband 1	cg10360552	3.52163e-13	9.48995e-10	0.103482	-1.80024	-1.90372	L3MBTL;L3MBTL	N_Shore
Family 1- Proband 1	cg18911945	2.84873e-06	0.00142962	-0.0556756	-2.57454	-2.51887	L3MBTL;L3MBTL	N_Shore
Family 1- Proband 1	cg01877937	2.33147e-14	7.51199e-11	-0.279554	-2.81558	-2.53602	L3MBTL;L3MBTL	N_Shore
Family 1- Proband 1	cg08633313	6.21725e-15	2.12647e-11	-0.141248	-2.61801	-2.47677	L3MBTL;L3MBTL	N_Shore
Family 1- Proband 1	cg12699433	5.29607e-11	1.0902e-07	-0.311456	-2.25101	-1.93956	L3MBTL;L3MBTL	N_Shore
Family 1- Proband 1	cg11319028	2.30704e-13	6.33207e-10	-0.19614	-2.49693	-2.30079	L3MBTL;L3MBTL	N_Shore
Family 1- Proband 1	cg22601123	6.66134e-16	2.90379e-12	-0.0521283	-3.24375	-3.19162	L3MBTL;L3MBTL	N_Shore
Family 1- Proband 1	cg22330467	1.24056e-11	2.77185e-08	0.25721	-2.25485	-2.51206	L3MBTL;L3MBTL	N_Shore
Family 1- Proband 1	cg14306330	3.77476e-14	1.16555e-10	-0.296009	-3.28371	-2.9877	L3MBTL;L3MBTL	N_Shore
Family 1- Proband 1	cg01071811	2.54685e-13	6.94737e-10	0.282009	-2.17966	-2.46167	L3MBTL;L3MBTL;L3MBTL;L3MBTL	N_Shore
Family 1- Proband 1	cg02611863	0	0	0.128243	-2.68491	-2.81315	L3MBTL;L3MBTL;L3MBTL;L3MBTL	N_Shore
Family 1- Proband 1	cg20252111	0	0	0.107477	-1.79819	-1.90567	L3MBTL;L3MBTL	Island
Family 1- Proband 1	cg15302378	1.02141e-14	3.41469e-11	0.597267	-1.69026	-2.28753	L3MBTL;L3MBTL	Island
Family 1- Proband 1	cg09541000	1.15907e-13	3.32494e-10	0.26211	-2.23933	-2.50144	L3MBTL;L3MBTL	Island
Family 1- Proband 1	cg02472486	2.44249e-15	9.20355e-12	0.0964727	-2.11488	-2.21135	L3MBTL;L3MBTL	Island
Family 1- Proband 1	cg04132853	5.0012e-11	1.03429e-07	0.278224	1.80533	1.52711	GNASAS;GNAS	N_Shore	chr20:57414039-57418015	Hyper	No	-		-
Family 1- Proband 1	cg25090051	1.11565e-10	2.15677e-07	0.0109956	1.35568	1.34468	GNASAS;GNAS	N_Shore
Family 1- Proband 1	cg00732970	0	0	-0.591913	0.965866	1.55778	GNASAS;GNAS	N_Shore
Family 1- Proband 1	cg17696847	1.87297e-08	2.28161e-05	-0.124664	1.35561	1.48027	GNASAS;GNAS	N_Shore
Family 1- Proband 1	cg23732978	0.156211	0.667763	0.417893	1.32727	0.909377	GNASAS;GNAS	N_Shore
Family 1- Proband 1	cg20019489	0.000205241	0.0277126	0.722586	2.0156	1.29301	GNASAS;GNAS	N_Shore
Family 1- Proband 1	cg02274728	0	0	0.0380827	1.74781	1.70973	GNASAS;GNAS	N_Shore
Family 1- Proband 1	cg12054318	0	0	0.0746074	1.73135	1.65674	GNASAS;GNAS	N_Shore
Family 1- Proband 1	cg25268451	0	0	-0.00896079	1.79254	1.8015	GNASAS;GNAS	N_Shore
Family 1- Proband 1	cg11996914	7.5493e-10	1.28118e-06	0.14423	0.988585	0.844355	GNASAS;GNAS	N_Shore
Family 1- Proband 1	cg21330323	3.55782e-07	0.00027851	-0.0123213	0.629891	0.642212	GNASAS;GNAS	Island
Family 1- Proband 1	cg06163629	2.43857e-08	2.85564e-05	0.0383018	1.00857	0.970266	GNASAS;GNAS;GNAS	Island
Family 1- Proband 1	cg14597908	0	0	-0.207212	1.42355	1.63076	GNASAS;GNAS;GNAS	N_Shore
Family 1- Proband 1	cg00765653	5.21049e-09	7.15053e-06	0.259402	1.17692	0.917515	GNASAS;GNAS;GNAS	Island
Family 1- Proband 1	cg14728235	5.76695e-09	7.86563e-06	0.228614	1.10961	0.880995	GNASAS;GNAS	Island
Family 1- Proband 1	cg05558390	1.08332e-09	1.7709e-06	-0.761483	0.342028	1.10351	GNASAS;GNAS	Island
Family 1- Proband 1	cg19296354	4.44089e-16	1.97458e-12	-0.0464736	1.57284	1.61932	GNASAS;GNAS	Island
Family 1- Proband 1	cg24975842	1.40058e-09	2.19357e-06	-0.204606	0.682268	0.886874	GNASAS;GNAS	Island
Family 1- Proband 1	cg18619398	4.44089e-16	1.97458e-12	-0.102195	1.15273	1.25493	GNASAS;GNAS	Island
Family 1- Proband 1	cg00952145	0	0	-0.659104	0.818907	1.47801	GNASAS;GNAS	Island
Family 1- Proband 1	cg20582984	6.66134e-16	2.90379e-12	0.246788	1.76589	1.5191	GNASAS;GNAS	S_Shore
Family 1- Proband 1	cg18949315	2.66454e-15	9.8729e-12	-0.0418119	1.56231	1.60412	GNASAS;GNAS	S_Shore
Family 1- Proband 1	cg18935491	1.9682e-12	4.80843e-09	0.238657	-0.918351	-1.15701	GNASAS;GNAS	N_Shore	chr20:57425979-57427973	Hypo	No	-	-	-
Family 1- Proband 1	cg24203465	2.22045e-16	1.08493e-12	0.0427987	-1.14679	-1.18959	GNASAS;GNAS	N_Shore
Family 1- Proband 1	cg26102503	3.79918e-13	1.01762e-09	-0.177955	-1.64623	-1.46828	GNASAS;GNAS	N_Shore
Family 1- Proband 1	cg03344105	0	0	-0.138066	-1.63548	-1.49742	GNASAS;GNAS	N_Shore
Family 1- Proband 1	cg14660776	0	0	-0.383588	-1.75747	-1.37388	GNASAS;GNAS	N_Shore
Family 1- Proband 1	cg19592829	6.66134e-14	1.97458e-10	-0.0767177	-0.933805	-0.857088	GNAS;GNASAS	N_Shore
Family 1- Proband 1	cg20401058	2.4647e-14	7.88412e-11	-0.324921	-1.45947	-1.13455	GNAS;GNASAS	N_Shore
Family 1- Proband 1	cg09123158	4.20043e-06	0.00188587	0.525539	-0.359805	-0.885344	GNAS;GNASAS	N_Shore
Family 1- Proband 1	cg11669839	8.88178e-16	3.6908e-12	-0.425798	-1.53099	-1.10519	GNAS;GNASAS	N_Shore
Family 1- Proband 1	cg17841572	4.44089e-15	1.60535e-11	-0.318566	-1.38402	-1.06545	GNAS;GNASAS	N_Shore
Family 1- Proband 1	cg25229306	1.33227e-15	5.24225e-12	-0.0453693	-1.11836	-1.07299	GNAS;GNASAS	N_Shore
Family 1- Proband 1	cg14482474	6.39488e-14	1.92121e-10	-0.00875683	-1.07601	-1.06725	GNAS;GNASAS	N_Shore
Family 1- Proband 1	cg08166863	1.55765e-09	2.42164e-06	0.109723	-0.895348	-1.00507	GNAS;GNASAS	N_Shore
Family 1- Proband 1	cg06200857	0.000891727	0.0676264	0.119001	-1.06044	-1.17944	GNAS;GNASAS	N_Shore
Family 1- Proband 1	cg08091561	0.0066849	0.201162	-0.0377315	-1.05543	-1.01769	GNAS;GNASAS	N_Shore
Family 1- Proband 1	cg22860367	0	0	-0.351275	-2.05159	-1.70031	GNAS;GNAS;GNAS;GNASAS	N_Shore
Family 1- Proband 1	cg07947033	0.000107192	0.0183101	0.00969644	-1.1331	-1.14279	GNAS;GNAS;GNAS;GNASAS	N_Shore
Family 1- Proband 1	cg06693667	0	0	0.0265143	-1.11124	-1.13775	GNAS;GNAS;GNAS;GNASAS	N_Shore
Family 1- Proband 1	cg15631127	1.45064e-08	1.80674e-05	0.123421	-0.653887	-0.777309	GNAS;GNAS;GNAS;GNASAS	N_Shore
Family 1- Proband 1	cg23484981	0.00547898	0.182853	-0.225426	-2.3448	-2.11937	GNAS;GNAS;GNAS;GNASAS	N_Shore
Family 1- Proband 1	cg04677683	3.10774e-08	3.54e-05	-0.112617	-1.48827	-1.37566	GNAS;GNAS;GNAS;GNASAS	Island
Family 1- Proband 1	cg15160445	1.18405e-06	0.000736324	0.249418	-1.21064	-1.46006	GNAS;GNAS;GNAS;GNASAS	Island
Family 1- Proband 1	cg25326570	1.83493e-06	0.00103669	0.106294	-1.16898	-1.27527	GNAS;GNAS;GNAS;GNASAS	Island
Family 1- Proband 1	cg23249369	5.6799e-13	1.49437e-09	0.25153	-1.27321	-1.52474	GNAS;GNAS;GNAS;GNASAS	Island
Family 1- Proband 1	cg01715551	0	0	-0.192339	-1.67266	-1.48032	GNAS;GNAS;GNAS;GNASAS	Island
Family 1- Proband 1	cg14176797	0	0	-0.0795451	-1.64592	-1.56637	GNAS;GNAS;GNAS;GNASAS	Island
Family 1- Proband 1	cg04457481	0	0	-0.00639677	-2.07598	-2.06958	GNAS;GNAS;GNAS;GNASAS	Island
Family 1- Proband 1	cg21938532	0	0	0.0957735	-1.74155	-1.83732	GNAS;GNAS;GNAS;GNASAS	Island
Family 1- Proband 1	cg03606258	0.37607	0.829275	-0.205279	-1.45174	-1.24646	GNAS;GNAS;GNAS;GNASAS	Island
Family 1- Proband 1	cg22989942	1.61204e-13	4.56543e-10	0.153633	-1.05301	-1.20664	GNAS;GNAS;GNAS;GNASAS	Island
Family 1- Proband 1	cg18224653	8.84341e-11	1.7554e-07	-0.12073	-1.19194	-1.07121	GNAS;GNAS;GNAS;GNASAS	Island
Family 1- Proband 1	cg14309385	1.54536e-09	2.41095e-06	0.0922497	-0.763188	-0.855438	GNAS;GNAS;GNAS;GNASAS	Island
Family 1- Proband 1	cg05309239	0	0	-0.0851064	-2.06498	-1.97988	GNAS;GNAS;GNAS;GNASAS	Island
Family 1- Proband 1	cg12573482	0	0	-0.313958	-1.80535	-1.49139	GNAS;GNAS;GNAS;GNASAS	Island
Family 1- Proband 1	cg06324048	0	0	0.0286097	-1.99959	-2.0282	GNAS;GNAS;GNAS;GNASAS	N_Shore
Family 1- Proband 1	cg13728472	6.10623e-14	1.84697e-10	-0.396168	-1.77788	-1.38171	GNAS;GNAS;GNAS;GNASAS	N_Shore
Family 1- Proband 1	cg24617313	0.179714	0.69287	-0.198967	-1.05889	-0.859926	GNAS;GNAS;GNAS;GNASAS	N_Shore
Family 1- Proband 1	cg03908391	5.02043e-12	1.16872e-08	0.300244	-1.29726	-1.5975	GNAS;GNAS;GNAS;GNASAS	N_Shore
Family 1- Proband 1	cg22290117	1.20393e-12	3.02434e-09	0.207598	-1.30268	-1.51027	GNAS;GNAS;GNAS;GNASAS	N_Shore
Family 1- Proband 1	cg26496204	2.49534e-12	5.99739e-09	0.00411573	-1.23338	-1.2375	GNAS;GNAS;GNAS;GNASAS	N_Shore
Family 1- Proband 1	cg16833551	1.4341e-11	3.18826e-08	0.79315	-0.89168	-1.68483	GNAS;GNAS;GNAS;GNASAS	N_Shore
Family 1- Proband 1	cg03010274	2.22045e-15	8.43838e-12	-0.410604	-1.72074	-1.31014	GNAS;GNAS;GNAS;GNASAS	N_Shore
Family 1- Proband 1	cg25652859	5.12657e-12	1.18722e-08	-0.821907	-2.56677	-1.74487	GNAS;GNAS;GNAS;GNASAS	N_Shore
Family 1- Proband 1	cg12321149	3.91867e-11	8.33675e-08	-0.73251	-2.30086	-1.56835	GNAS;GNAS;GNAS;GNASAS	N_Shore
Family 1- Proband 1	cg06065549	6.41709e-13	1.63981e-09	-0.489838	-1.84619	-1.35635	GNAS;GNAS;GNAS;GNASAS	N_Shore
Family 1- Proband 1	cg07105596	5.38725e-12	1.23472e-08	-0.600711	-2.96207	-2.36136	GNAS;GNAS;GNAS	N_Shore
Family 1- Proband 1	cg27304369	6.72666e-11	1.37198e-07	-0.32184	-2.12958	-1.80774	GNAS;GNAS;GNAS	N_Shore
Family 1- Proband 1	cg26811638	1.23768e-12	3.09166e-09	-0.530226	-2.22985	-1.69963	GNAS;GNAS;GNAS	N_Shore
Family 1- Proband 1	cg26534489	1.251e-06	0.000768286	-0.326	-1.15779	-0.831785	GNAS;GNAS;GNAS	N_Shore
Family 1- Proband 1	cg08587534	1.33227e-14	4.4207e-11	-0.026766	-1.8191	-1.79233	GNAS;GNAS;GNAS	N_Shore
Family 1- Proband 1	cg14564778	7.60472e-11	1.52312e-07	-0.203179	-1.80057	-1.59739	GNAS;GNAS;GNAS	N_Shore
Family 1- Proband 1	cg02890368	0.8634	0.978057	-0.7078	-0.781577	-0.0737771	GNAS;GNAS;GNAS	N_Shore
Family 1- Proband 1	cg04257105	4.53237e-12	1.06212e-08	-0.354057	-2.10277	-1.74871	GNAS;GNAS;GNAS	Island
Family 1- Proband 1	cg20528838	4.39957e-11	9.31527e-08	-0.967045	-2.62952	-1.66248	GNAS;GNAS;GNAS	Island
Family 1- Proband 1	cg27661264	2.17081e-10	4.02176e-07	-0.986512	-2.48019	-1.49368	GNAS;GNAS;GNAS	Island
Family 1- Proband 1	cg19589727	4.50324e-10	7.85217e-07	-0.943021	-2.27507	-1.33205	GNAS;GNAS;GNAS	Island
Family 1- Proband 1	cg10302550	4.38169e-09	6.16538e-06	-0.293895	-1.50687	-1.21297	GNAS;GNAS;GNAS	Island
Family 1- Proband 1	cg17414107	3.21165e-12	7.63645e-09	-0.208511	-2.16367	-1.95516	GNAS;GNAS;GNAS	Island
Family 1- Proband 1	cg00943909	6.159e-10	1.06557e-06	-0.293289	-1.66628	-1.37299	GNAS;GNAS;GNAS	Island
Family 1- Proband 1	cg19640589	4.2446e-12	1.00389e-08	-0.141856	-2.08148	-1.93963	GNAS;GNAS;GNAS	Island
Family 1- Proband 1	cg21988465	0	0	0.168344	-1.78345	-1.9518	GNAS;GNAS;GNAS	Island	chr20:57429277-57431303	Hypo	Yes	chr20:57429794-57429979	Yes	-
Family 1- Proband 1	cg07284407	2.22045e-16	1.08493e-12	-0.0131535	-1.63877	-1.62562	GNAS;GNAS;GNAS	Island
Family 1- Proband 1	cg21625881	1.88294e-13	5.26349e-10	0.275978	-0.875934	-1.15191	GNAS;GNAS;GNAS	Island
Family 1- Proband 1	cg14203179	5.90639e-13	1.52686e-09	0.00330587	-1.22307	-1.22637	GNAS;GNAS;GNAS	Island
Family 1- Proband 1	cg09437522	0	0	-0.498505	-2.09822	-1.59972	GNAS;GNAS;GNAS	Island
Family 1- Proband 1	cg10468484	0	0	-0.176993	-2.02041	-1.84342	GNAS;GNAS;GNAS	S_Shore
Family 1- Proband 1	cg18152773	0.000143903	0.0222544	-0.316919	-1.92905	-1.61213	NHP2L1;NHP2L1	Island	chr22:42078217-42078723	Hypo	Yes	chr22:42078073-42078275	Yes	-
Family 1- Proband 1	cg05871614	0.000689162	0.0579804	-0.0424994	-1.80535	-1.76285	NHP2L1;NHP2L1	Island
Family 1- Proband 1	cg22083753	0.000102693	0.0178433	-0.325539	-2.46039	-2.13485	NHP2L1;NHP2L1;NHP2L1	Island
Family 1- Proband 1	cg15284719	3.42181e-05	0.00856677	-0.351456	-2.09331	-1.74185	NHP2L1;NHP2L1;NHP2L1	Island
Family 1- Proband 1	cg08686092	0.000207537	0.0278387	-0.334305	-2.79134	-2.45703	NHP2L1;NHP2L1	S_Shore
Family 1- Proband 1	cg11677105	0.000103156	0.0179018	-0.707238	-3.09348	-2.38625	NHP2L1;NHP2L1	S_Shore
Family 1- Proband 1	cg11536612	0.000141366	0.0219731	-0.389861	-1.57393	-1.18407	NHP2L1;NHP2L1	S_Shore
Family 1- Proband 2	cg11970695	0.000126149	0.00422443	-0.130519	-0.757945	-0.627426	TP73;TP73;TP73;TP73	N_Shore	chr1:3634044-3634918	Hypo	No	-	-	-
Family 1- Proband 2	cg14084907	0.00019298	0.00589245	-2.30313	-3.49509	-1.19196	TP73;TP73;TP73;TP73	Island
Family 1- Proband 2	cg08764037	7.34346e-11	2.34325e-08	-0.970611	-2.16973	-1.19912	TP73;TP73;TP73;TP73	Island
Family 1- Proband 2	cg03760518	1.02663e-09	2.31926e-07	-0.0920268	-0.907389	-0.815362	TP73;TP73;TP73;TP73	Island
Family 1- Proband 2	cg06376715	0.000488174	0.012187	-0.40424	-0.92209	-0.51785	TP73;TP73;TP73;TP73	Island
Family 1- Proband 2	cg10243676	1.38581e-05	0.000711155	0.399095	-0.86191	-1.261	LOC728448/PPIEL	NA	chr1:40024971-40025411	Hypo	No	-	-	-
Family 1- Proband 2	cg11704876	2.255e-07	2.31868e-05	0.580387	-0.6691	-1.24949	LOC728448/PPIEL	NA
Family 1- Proband 2	cg22862450	1.71684e-06	0.000127004	0.990337	-0.145129	-1.13547	LOC728448/PPIEL	NA
Family 1- Proband 2	cg03641225	1.52367e-08	2.38225e-06	-0.776253	-1.74646	-0.97021	DIRAS3	N_Shore	chr1:68512539-68517273	Hypo	No	-	-	-
Family 1- Proband 2	cg24871743	6.92229e-08	8.52713e-06	0.980955	-0.404523	-1.38548	DIRAS3	Island
Family 1- Proband 2	cg22901840	7.27838e-08	8.89679e-06	0.27785	-0.872831	-1.15068	DIRAS3	Island
Family 1- Proband 2	cg20149168	1.42853e-06	0.000109396	0.688642	-0.496751	-1.18539	DIRAS3	Island
Family 1- Proband 2	cg13697378	0.00218465	0.0372638	0.0310663	-0.318767	-0.349833	DIRAS3	Island
Family 1- Proband 2	cg09118625	3.25436e-08	4.51949e-06	0.0475284	-1.16631	-1.21384	DIRAS3	Island
Family 1- Proband 2	cg21808053	0.000224294	0.00664731	-0.301346	-0.800784	-0.499438	DIRAS3	S_Shore
Family 1- Proband 2	cg00589412	0.657655	0.896751	2.68291	2.56287	-0.120044	DIRAS3	N_Shore
Family 1- Proband 2	cg20808078	0.0231391	0.184103	2.80838	2.26496	-0.543411	DIRAS3	N_Shore
Family 1- Proband 2	cg02317907	0.000335377	0.00911809	0.383382	-0.177422	-0.560804	DIRAS3	N_Shore
Family 1- Proband 2	cg17943391	0.000658553	0.0153281	-0.527494	-0.906484	-0.37899	DIRAS3	N_Shore
Family 1- Proband 2	cg19114595	0.00934274	0.102971	0.117959	-0.197402	-0.315361	DIRAS3	N_Shore
Family 1- Proband 2	cg12070746	2.64612e-07	2.65877e-05	-0.269226	-0.75232	-0.483094	DIRAS3	N_Shore
Family 1- Proband 2	cg16314899	2.59868e-07	2.61724e-05	0.440931	-0.377153	-0.818084	DIRAS3	N_Shore
Family 1- Proband 2	cg25755905	5.16087e-06	0.000314902	-0.372612	-0.870239	-0.497627	DIRAS3	N_Shore
Family 1- Proband 2	cg22500004	7.17571e-07	6.12761e-05	0.17495	-0.422304	-0.597254	DIRAS3;DIRAS3	Island
Family 1- Proband 2	cg05949203	1.27478e-08	2.05004e-06	0.482548	-0.137582	-0.62013	DIRAS3;DIRAS3	Island
Family 1- Proband 2	cg19694923	0.00447898	0.0623111	-0.0761201	-0.403154	-0.327034	DIRAS3;DIRAS3	Island
Family 1- Proband 2	cg05392265	4.69891e-10	1.17755e-07	-0.195005	-0.844131	-0.649125	DIRAS3;DIRAS3	Island
Family 1- Proband 2	cg06191076	4.96902e-08	6.46664e-06	-0.045602	-0.6217	-0.576098	DIRAS3	Island
Family 1- Proband 2	cg16148270	4.89371e-08	6.38171e-06	0.559356	-0.232435	-0.791791	DIRAS3	Island
Family 1- Proband 2	cg16682227	0.780141	0.940123	-0.556585	-0.773033	-0.216448	DIRAS3	Island
Family 1- Proband 2	cg13208159	4.98092e-08	6.47834e-06	-0.249235	-0.98271	-0.733475	DIRAS3	N_Shore
Family 1- Proband 2	cg12986021	7.36318e-09	1.27492e-06	-0.0853345	-0.753829	-0.668494	DIRAS3	N_Shore
Family 1- Proband 2	cg13099417	0.000619691	0.014638	0.381221	-0.479339	-0.86056	DIRAS3	N_Shore
Family 1- Proband 2	cg27545611	1.18587e-07	1.34497e-05	0.215027	-0.781002	-0.996028	DIRAS3	N_Shore
Family 1- Proband 2	cg16148134	2.16463e-05	0.00102312	0.00445743	-0.838847	-0.843304	DIRAS3	N_Shore
Family 1- Proband 2	cg13605615	4.72545e-05	0.00192511	-0.163672	-0.673997	-0.510326	DIRAS3	Island
Family 1- Proband 2	cg10038185	0.00011381	0.00388614	0.242029	-0.459664	-0.701693	DIRAS3	Island
Family 1- Proband 2	cg18772071	7.57255e-09	1.30862e-06	0.0114509	-0.962596	-0.974047	NAP1L5;HERC3;NAP1L5	NA	chr4:89618324-89619038	Hypo	No	-	-	-
Family 1- Proband 2	cg17635114	0.000105523	0.00365964	-0.0855416	-0.591913	-0.506371	NAP1L5;HERC3	NA
Family 1- Proband 2	cg05065100	6.77285e-10	1.62671e-07	0.00661578	-0.821374	-0.82799	NAP1L5;HERC3	NA
Family 1- Proband 2	cg01578057	1.58605e-09	3.37398e-07	-0.42861	-1.12521	-0.696601	NAP1L5;HERC3	NA
Family 1- Proband 2	cg27150681	1.92672e-06	0.000139924	0.680088	-0.0661713	-0.74626	NAP1L5;HERC3	NA
Family 1- Proband 2	cg23954636	0.00263442	0.0427006	0.0954007	-0.329618	-0.425019	NAP1L5;HERC3;NAP1L5	NA
Family 1- Proband 2	cg01174175	0.00337194	0.0509941	0.36258	0.0199802	-0.3426	NAP1L5;HERC3;NAP1L5	NA
Family 1- Proband 2	cg06617468	8.78427e-07	7.24394e-05	0.302138	-0.297396	-0.599534	NAP1L5;HERC3	NA
Family 1- Proband 2	cg18607468	0.000394953	0.0103506	0.573861	0.0301578	-0.543704	NAP1L5;HERC3	NA
Family 1- Proband 2	cg11300971	0.00010571	0.00366498	0.750391	-0.0900358	-0.840427	NAP1L5;HERC3	NA
Family 1- Proband 2	cg09730369	1.75271e-06	0.000129271	0.999347	0.272398	-0.726949	HYMAI;PLAGL1;PLAGL1;PLAGL1;PLAGL1;PLAGL1;PLAGL1;PLAGL1;PLAGL1	N_Shore	chr6:144328421-144329052	Hypo	No	-	-	-
Family 1- Proband 2	cg17865602	1.00503e-06	8.12235e-05	0.399488	-0.494036	-0.893524	HYMAI;PLAGL1;PLAGL1;PLAGL1;PLAGL1;PLAGL1;PLAGL1;PLAGL1;PLAGL1	N_Shore
Family 1- Proband 2	cg25350411	1.01058e-09	2.28532e-07	-0.323788	-1.0509	-0.727116	HYMAI;PLAGL1;PLAGL1;PLAGL1;PLAGL1;PLAGL1;PLAGL1;PLAGL1;PLAGL1	Island
Family 1- Proband 2	cg07077459	7.7162e-05	0.00284979	0.148988	-0.44523	-0.594218	HYMAI;PLAGL1;PLAGL1;PLAGL1;PLAGL1;PLAGL1;PLAGL1;PLAGL1;PLAGL1	Island
Family 1- Proband 2	cg05326984	5.25309e-06	0.000319609	-0.0579027	-0.711378	-0.653475	HYMAI;PLAGL1;PLAGL1;PLAGL1;PLAGL1;PLAGL1;PLAGL1;PLAGL1;PLAGL1	Island	chr6:144329766-144329922	Hypo	Yes	chr6:144329285-144329476	Yes	-
Family 1- Proband 2	cg08263357	0.0101876	0.108959	0.114208	-0.362511	-0.476719	HYMAI;PLAGL1;PLAGL1;PLAGL1;PLAGL1;PLAGL1;PLAGL1;PLAGL1;PLAGL1	Island
Family 1- Proband 2	cg11532302	0.0016721	0.0306132	0.103585	-0.44969	-0.553275	HYMAI;PLAGL1;PLAGL1;PLAGL1;PLAGL1;PLAGL1;PLAGL1;PLAGL1;PLAGL1	Island
Family 1- Proband 2	cg27216384	0.00106936	0.022036	-0.219389	-0.60684	-0.387451	HYMAI;PLAGL1;PLAGL1;PLAGL1;PLAGL1;PLAGL1;PLAGL1;PLAGL1;PLAGL1	Island
Family 1- Proband 2	cg17895149	4.47405e-07	4.10675e-05	-0.0949887	-0.645691	-0.550702	HYMAI;PLAGL1;PLAGL1;PLAGL1;PLAGL1;PLAGL1;PLAGL1;PLAGL1;PLAGL1	Island
Family 1- Proband 2	cg23460430	0.000361999	0.00968733	0.363044	-0.292836	-0.65588	PLAGL1;PLAGL1;PLAGL1;PLAGL1;PLAGL1;PLAGL1;PLAGL1;HYMAI;PLAGL1	S_Shore
Family 1- Proband 2	cg14161241	9.17784e-05	0.00327386	0.0541833	-0.710694	-0.764877	PLAGL1;PLAGL1;PLAGL1;PLAGL1;PLAGL1;PLAGL1;PLAGL1;HYMAI;PLAGL1	S_Shore
Family 1- Proband 2	cg03562868	0.000742849	0.0167894	0.793853	-0.0445238	-0.838377	PLAGL1;PLAGL1;PLAGL1;PLAGL1;PLAGL1;PLAGL1;PLAGL1;HYMAI;PLAGL1	S_Shore
Family 1- Proband 2	cg23742152	8.14573e-06	0.000459059	-0.136852	-1.13881	-1.00196	GRB10	Island	chr7:50849805-50850870	Hypo	Yes	chr7:50849753-50850871	Yes	-
Family 1- Proband 2	cg08835688	6.73796e-09	1.17998e-06	-0.300673	-1.03669	-0.736022	GRB10	Island
Family 1- Proband 2	cg12903171	1.88223e-08	2.84875e-06	-0.377307	-1.22422	-0.846912	GRB10	Island
Family 1- Proband 2	cg24977055	4.07141e-12	1.85746e-09	-0.0625022	-1.38485	-1.32235	GRB10	Island
Family 1- Proband 2	cg10473158	1.10921e-07	1.27262e-05	0.771004	-0.639306	-1.41031	MESTIT1;MEST;MEST	N_Shore	chr7:130130122-130132422	Hypo	Yes	chr7:130132121-130132215	Yes	-
Family 1- Proband 2	cg05222671	1.21146e-06	9.50765e-05	0.848114	-0.498923	-1.34704	MESTIT1;MEST;MEST	N_Shore
Family 1- Proband 2	cg10767216	5.99973e-05	0.00233264	0.380677	-0.666815	-1.04749	MESTIT1;MEST;MEST	N_Shore
Family 1- Proband 2	cg12070022	7.09505e-05	0.00266711	0.0545107	-0.716808	-0.771318	MESTIT1;MEST;MEST	N_Shore
Family 1- Proband 2	cg15068552	7.14881e-06	0.000412921	0.944642	-0.182909	-1.12755	MESTIT1;MEST;MEST	N_Shore
Family 1- Proband 2	cg17347253	5.05413e-08	6.55248e-06	0.0785227	-1.18807	-1.26659	MESTIT1;MEST;MEST	N_Shore
Family 1- Proband 2	cg02756856	1.64564e-06	0.000122696	0.690899	-0.60703	-1.29793	MESTIT1;MEST;MEST	N_Shore
Family 1- Proband 2	cg26275543	6.04181e-08	7.63275e-06	0.238044	-0.972482	-1.21053	MESTIT1;MEST;MEST	N_Shore
Family 1- Proband 2	cg20826277	1.58429e-12	8.15644e-10	-0.0887023	-0.964682	-0.875979	MESTIT1;MEST;MEST;MEST	N_Shore
Family 1- Proband 2	cg14584935	8.84484e-11	2.73611e-08	-0.0517007	-1.08342	-1.03172	MESTIT1;MEST;MEST;MEST	N_Shore
Family 1- Proband 2	cg24941047	3.83282e-10	9.84354e-08	1.21227	-0.302255	-1.51453	MESTIT1;MEST;MEST;MEST	N_Shore
Family 1- Proband 2	cg07427065	0	0	-0.226403	-1.25422	-1.02782	MESTIT1;MEST;MEST;MEST	N_Shore
Family 1- Proband 2	cg02501418	0	0	0.41403	-1.00771	-1.42174	MESTIT1;MEST;MEST;MEST	Island
Family 1- Proband 2	cg08229366	1.33175e-09	2.90101e-07	0.595837	-0.988552	-1.58439	MESTIT1;MEST;MEST;MEST	Island
Family 1- Proband 2	cg07224147	5.20917e-13	3.12702e-10	0.262292	-1.16519	-1.42748	MESTIT1;MEST;MEST;MEST	Island
Family 1- Proband 2	cg27417677	1.02141e-14	9.83414e-12	0.142467	-0.943792	-1.08626	MESTIT1;MEST;MEST;MEST	Island
Family 1- Proband 2	cg09003373	0	0	-0.525561	-1.71134	-1.18578	MESTIT1;MEST;MEST;MEST	Island
Family 1- Proband 2	cg14088957	2.41629e-11	8.84612e-09	-0.497804	-1.29018	-0.792374	MESTIT1;MEST;MEST;MEST	Island
Family 1- Proband 2	cg06100421	1.37823e-12	7.23801e-10	-0.293169	-1.09452	-0.80135	MESTIT1;MEST;MEST;MEST	Island
Family 1- Proband 2	cg20297423	9.32587e-14	6.91383e-11	-0.390174	-1.23921	-0.849039	MESTIT1;MEST;MEST;MEST	Island
Family 1- Proband 2	cg05369791	7.06121e-07	6.04375e-05	-0.122283	-0.811172	-0.688889	MESTIT1;MEST;MEST;MEST	Island
Family 1- Proband 2	cg08734637	2.26702e-05	0.00106081	0.0531517	-0.480779	-0.53393	MESTIT1;MEST;MEST;MEST;MEST	Island
Family 1- Proband 2	cg13917504	1.04186e-09	2.3489e-07	0.0208218	-0.627961	-0.648783	MEST;MEST;MEST;MESTIT1;MEST	Island
Family 1- Proband 2	cg21667116	0	0	-0.187717	-1.38185	-1.19413	MEST;MEST;MEST;MESTIT1	Island
Family 1- Proband 2	cg23156962	1.37668e-14	1.2892e-11	-0.389529	-1.34369	-0.954164	MEST;MEST;MEST;MESTIT1	Island
Family 1- Proband 2	cg04678950	1.58229e-12	8.15559e-10	0.153202	-0.793163	-0.946364	MEST;MEST;MEST;MESTIT1	Island
Family 1- Proband 2	cg17079325	7.82755e-10	1.84029e-07	0.48199	-0.186844	-0.668833	MEST;MEST;MEST;MESTIT1	Island
Family 1- Proband 2	cg04344875	2.65047e-08	3.80805e-06	0.607856	-0.133094	-0.74095	MEST;MEST;MEST;MESTIT1	Island
Family 1- Proband 2	cg18934293	8.87118e-10	2.04514e-07	-0.0101522	-1.26571	-1.25556	MEST;MEST;MEST;MESTIT1	Island
Family 1- Proband 2	cg00286878	3.10862e-15	3.3726e-12	0.408889	-0.758761	-1.16765	MEST;MEST;MEST;MESTIT1	Island
Family 1- Proband 2	cg12347392	2.47623e-10	6.73659e-08	0.000847837	-1.4597	-1.46055	MEST;MEST;MEST;MESTIT1	Island
Family 1- Proband 2	cg04786207	1.78524e-13	1.20319e-10	0.291217	-1.21798	-1.5092	MEST;MEST;MEST;MESTIT1	Island
Family 1- Proband 2	cg26708559	7.71383e-13	4.33237e-10	0.0254415	-0.962473	-0.987914	MEST;MEST;MEST;MESTIT1	Island
Family 1- Proband 2	cg22705386	2.10298e-12	1.0487e-09	0.214511	-1.01547	-1.22998	MEST;MEST;MEST;MESTIT1	Island
Family 1- Proband 2	cg06212135	0	0	0.337426	-0.877593	-1.21502	MEST;MEST;MEST;MESTIT1	Island
Family 1- Proband 2	cg10249538	7.24873e-10	1.72748e-07	0.502211	-0.627808	-1.13002	MEST;MEST;MEST;MESTIT1	Island
Family 1- Proband 2	cg16823958	1.38416e-10	4.04796e-08	0.490623	-0.558882	-1.04951	MEST;MEST;MEST;MESTIT1	Island
Family 1- Proband 2	cg27338480	9.59911e-08	1.12869e-05	0.355518	-0.334142	-0.68966	MEST;MEST;MEST;MESTIT1	Island
Family 1- Proband 2	cg09080913	4.05281e-09	7.59694e-07	0.551196	-0.406568	-0.957763	MEST;MEST;MEST;MESTIT1	Island
Family 1- Proband 2	cg13104298	1.42715e-08	2.24953e-06	0.496738	-0.495655	-0.992394	MEST;MEST;MEST;MESTIT1	Island
Family 1- Proband 2	cg07315018	0.267671	0.65652	0.058373	-0.479203	-0.537576	MEST;MEST;MEST;MESTIT1	Island
Family 1- Proband 2	cg21629528	0.119859	0.457601	-0.386626	-0.969562	-0.582936	MEST;MEST;MEST;MESTIT1	Island
Family 1- Proband 2	cg20050761	0.00014761	0.00478077	-0.0057736	-0.446509	-0.440735	MEST;MEST;MEST;MESTIT1	Island
Family 1- Proband 2	cg07870293	0.00070552	0.0161542	0.107645	-0.314029	-0.421674	MEST;MEST;MEST;MESTIT1	Island
Family 1- Proband 2	cg05556276	0.000190759	0.00583812	0.15265	-0.342932	-0.495583	MEST;MEST;MEST;MESTIT1	Island
Family 1- Proband 2	cg17580798	9.5539e-08	1.12456e-05	0.175175	-0.809715	-0.98489	MEST;MEST;MESTIT1;MEST	Island
Family 1- Proband 2	cg05862114	1.61731e-05	0.000807301	0.0776894	-0.549519	-0.627208	MEST;MEST;MESTIT1;MEST	Island
Family 1- Proband 2	cg01784351	3.84802e-07	3.63256e-05	-0.172594	-1.1504	-0.977802	MEST;MEST;MESTIT1;MEST	Island
Family 1- Proband 2	cg27589003	0.000429357	0.0110441	-0.427065	-0.855403	-0.428338	MEST;MEST;MESTIT1;MEST	Island
Family 1- Proband 2	cg19344806	3.37709e-08	4.65938e-06	0.131638	-0.766465	-0.898103	MEST;MEST;MESTIT1;MEST	Island
Family 1- Proband 2	cg23714917	0.000142388	0.0046489	0.39683	-0.166563	-0.563393	MEST;MEST;MESTIT1;MEST	Island
Family 1- Proband 2	cg21200654	1.39218e-09	3.0076e-07	0.397767	-0.512703	-0.91047	MEST;MEST;MESTIT1;MEST	Island
Family 1- Proband 2	cg25519926	9.50603e-09	1.59083e-06	0.456002	-0.388823	-0.844826	MEST;MEST;MESTIT1;MEST	Island
Family 1- Proband 2	cg09462536	0.00461301	0.0636656	-1.0252	-1.84215	-0.816956	MEST;MEST;MESTIT1;MEST	Island
Family 1- Proband 2	cg22592140	9.29898e-05	0.00330907	-0.653441	-1.52845	-0.875012	MEST;MEST;MESTIT1;MEST	Island
Family 1- Proband 2	cg03588221	0	0	0.363217	-0.668347	-1.03156	MEST;MEST;MESTIT1;MEST	Island
Family 1- Proband 2	cg20786280	0.00311128	0.048149	-0.731209	-1.34687	-0.61566	PURG;WRN	NA	chr8:30892276-30892479	Hypo	No	-	-	-
Family 1- Proband 2	cg03438416	3.14796e-07	3.07277e-05	-0.55082	-1.19914	-0.64832	PURG;WRN	NA
Family 1- Proband 2	cg08494221	0.00177678	0.0320002	0.460498	-0.28803	-0.748527	PURG;WRN	NA
Family 1- Proband 2	cg11496432	4.40646e-08	5.82485e-06	0.493718	-0.466266	-0.959984	LOC728024;ERLIN2	NA	chr8:37605359-37605978	Hypo	No	-	-	-
Family 1- Proband 2	cg13346869	3.68594e-14	3.02503e-11	-0.159854	-2.10126	-1.94141	LOC728024;ERLIN2	NA
Family 1- Proband 2	cg05020125	0	0	-0.510137	-2.10353	-1.59339	LOC728024;ERLIN2	NA
Family 1- Proband 2	cg21505509	3.4972e-12	1.63921e-09	0.0771728	-1.49346	-1.57064	LOC728024;ERLIN2	NA
Family 1- Proband 2	cg08247852	1.73195e-14	1.55951e-11	0.0221617	-1.48789	-1.51006	LOC728024;ERLIN2	NA
Family 1- Proband 2	cg09188212	0.068207	0.343414	0.8556	0.41746	-0.43814	LOC728024;ERLIN2	NA
Family 1- Proband 2	cg00450319	0.000604132	0.0143555	0.218008	-0.617744	-0.835753	LOC728024;ERLIN2	NA
Family 1- Proband 2	cg02722214	5.38524e-05	0.00213726	0.732933	-0.256813	-0.989746	INPP5F;INPP5F	Island	chr10:121578137-121578639	Hypo	No	-	-	-
Family 1- Proband 2	cg20365618	1.83282e-07	1.9457e-05	0.37469	-0.4677	-0.842389	INPP5F;INPP5F	Island
Family 1- Proband 2	cg02857557	1.30833e-07	1.46628e-05	0.909227	-0.740039	-1.64927	INPP5F;INPP5F	S_Shore
Family 1- Proband 2	cg25045785	3.81297e-09	7.21426e-07	0.852104	-0.469039	-1.32114	INPP5F;INPP5F	S_Shore
Family 1- Proband 2	cg03306615	7.89009e-05	0.00290012	0.623372	-0.714279	-1.33765	ASCL2	Island	chr11:2292890-2293048	Hypo	No	-	-	-
Family 1- Proband 2	cg19284039	9.23207e-05	0.00328894	0.465064	-1.12132	-1.58639	ASCL2	Island
Family 1- Proband 2	cg13762320	0.000366509	0.00978038	0.175315	-0.707668	-0.882983	ASCL2	Island
Family 1- Proband 2	cg11644479	0.0134349	0.130693	0.36233	-0.428732	-0.791063	ASCL2	Island
Family 1- Proband 2	cg24353535	0.00141233	0.0270928	-0.588783	-1.3896	-0.800816	ASCL2	S_Shore
Family 1- Proband 2	cg03422070	0.00283102	0.044955	0.189328	-0.177206	-0.366534	KCNQ1OT1;KCNQ1;KCNQ1	Island	chr11:2722082-2722258	Hypo	No	-	-	-
Family 1- Proband 2	cg15651941	0.0154429	0.142892	-0.0710172	-0.414026	-0.343009	KCNQ1OT1;KCNQ1;KCNQ1	Island
Family 1- Proband 2	cg25306939	4.60968e-05	0.00188669	0.0360835	-0.447287	-0.48337	KCNQ1OT1;KCNQ1;KCNQ1	Island
Family 1- Proband 2	cg06288089	1.34434e-05	0.000693958	-0.105743	-0.541643	-0.4359	KCNQ1OT1;KCNQ1;KCNQ1	S_Shore
Family 1- Proband 2	cg02798157	0.0022105	0.0375794	-0.0964079	-0.463503	-0.367096	KCNQ1OT1;KCNQ1;KCNQ1	S_Shore
Family 1- Proband 2	cg27604721	1.51779e-06	0.000114919	0.406044	-0.321874	-0.727919	KCNQ1OT1;KCNQ1;KCNQ1	S_Shore
Family 1- Proband 2	cg14449910	0.00122179	0.0243196	0.105837	0.586402	0.480565	SLC22A18AS;SLC22A18	N_Shelf	chr11:2919689-2919808	Hyper	No	-	-	-
Family 1- Proband 2	cg22040301	7.80287e-08	9.44961e-06	0.126	1.27924	1.15324	SLC22A18AS;SLC22A18	N_Shelf
Family 1- Proband 2	cg05457684	1.21312e-06	9.51706e-05	-0.668286	0.203116	0.871403	SLC22A18AS;SLC22A18	N_Shelf
Family 1- Proband 2	cg18186343	3.85239e-07	3.63591e-05	-0.498676	0.567694	1.06637	MIR770;MEG3;MEG3;MEG3	NA	chr14:101317620-101317819	Hyper	No	-	-	-
Family 1- Proband 2	cg03039990	3.93559e-06	0.000251814	-0.463067	0.389008	0.852076	MIR770;MEG3;MEG3;MEG3	NA
Family 1- Proband 2	cg01022345	7.03511e-07	6.0249e-05	0.818419	1.70964	0.891218	MIR770;MEG3;MEG3;MEG3	NA
Family 1- Proband 2	cg19322380	1.34629e-07	1.50088e-05	0.854043	-0.97543	-1.82947	IGF1R	NA	chr15:99408636-99409506	Hypo	No	-	-	-
Family 1- Proband 2	cg21746425	3.18549e-07	3.106e-05	0.0536824	-1.26178	-1.31547	IGF1R	NA
Family 1- Proband 2	cg12553689	0.000115374	0.00392657	0.185776	-1.01451	-1.20029	IGF1R	NA
Family 1- Proband 2	cg07615383	1.30278e-07	1.46042e-05	-0.072269	-1.27744	-1.20517	IGF1R	NA
Family 1- Proband 2	cg13812291	1.21613e-06	9.53728e-05	0.190911	-1.04846	-1.23937	IGF1R	NA
Family 1- Proband 2	cg03380198	1.55562e-08	2.42369e-06	0.0310907	-1.31569	-1.34678	IGF1R	NA
Family 1- Proband 2	cg06410284	3.24176e-10	8.48727e-08	-0.350462	0.737817	1.08828	ZNF597;NAT15	Island	chr16:3493133-3494155	Hyper	No	-	-	-
Family 1- Proband 2	cg09596866	2.06501e-14	1.82615e-11	-0.7435	1.13906	1.88256	ZNF597;NAT15	Island
Family 1- Proband 2	cg10482201	1.77636e-15	2.06846e-12	-0.0197753	1.63228	1.65205	ZNF597;ZNF597;NAT15	Island
Family 1- Proband 2	cg24333473	1.00364e-13	7.30664e-11	-0.957202	0.893027	1.85023	ZNF597;ZNF597;NAT15	Island
Family 1- Proband 2	cg03896694	0	0	-0.131054	1.95536	2.08642	ZNF597;ZNF597;NAT15	Island
Family 1- Proband 2	cg27136643	0	0	-0.0134778	1.85243	1.86591	NAT15;ZNF597	Island
Family 1- Proband 2	cg03933495	6.56364e-13	3.79663e-10	-0.638784	0.808488	1.44727	NAT15;ZNF597	S_Shore
Family 1- Proband 2	cg27460547	0	0	-0.331706	1.70303	2.03474	NAT15;NAT15;ZNF597	S_Shore
Family 1- Proband 2	cg26918062	6.84341e-13	3.91771e-10	-0.384463	0.985422	1.36989	NAT15;NAT15;ZNF597	S_Shore
Family 1- Proband 2	cg14654875	0	0	-0.147864	1.52722	1.67509	NAT15;ZNF597	S_Shore
Family 1- Proband 2	cg10406676	0	0	-0.3288	1.81897	2.14777	NAT15;ZNF597	S_Shore
Family 1- Proband 2	cg06121207	0	0	-0.324995	1.65478	1.97978	NAT15;ZNF597	S_Shore
Family 1- Proband 2	cg13704680	3.36358e-05	0.00146784	-0.421126	-2.67045	-2.24933	LOC100130522;LOC100130522	Island	chr18:77905298-77905751	Hypo	No	-	-	-
Family 1- Proband 2	cg16737533	7.63586e-10	1.80476e-07	-0.493396	-2.35325	-1.85986	LOC100130522;LOC100130522	Island
Family 1- Proband 2	cg05251669	9.55603e-05	0.00337972	-1.02636	-2.61491	-1.58855	LOC100130522;LOC100130522	Island
Family 1- Proband 2	cg19774868	7.00007e-10	1.67496e-07	-0.655957	-3.38412	-2.72816	LOC100130522;LOC100130522	Island
Family 1- Proband 2	cg16244155	9.46151e-09	1.58697e-06	-0.41267	-1.90064	-1.48797	LOC100130522;LOC100130522	Island
Family 1- Proband 2	cg20191338	2.07262e-06	0.000148819	-0.788129	-2.75236	-1.96423	LOC100130522;LOC100130522	S_Shore
Family 1- Proband 2	cg06092953	6.89292e-05	0.002605	-1.09027	-2.99573	-1.90546	LOC100130522;LOC100130522	S_Shore
Family 1- Proband 2	cg12061113	8.94238e-07	7.3498e-05	-0.350505	-2.49952	-2.14902	LOC100130522;LOC100130522	S_Shore
Family 1- Proband 2	cg13287964	1.89224e-07	1.99778e-05	-0.344321	-2.52001	-2.17569	LOC100130522;LOC100130522	S_Shore
Family 1- Proband 2	cg25359645	0	0	-0.210595	-2.04649	-1.8359	HM13;HM13;HM13;PSIMCT-1	N_Shore	chr20:30134929-30135362	Hypo	No	-	-	-
Family 1- Proband 2	cg24607140	0	0	0.228055	-1.75484	-1.9829	HM13;HM13;HM13;PSIMCT-1	N_Shore
Family 1- Proband 2	cg06000530	0	0	0.0254511	-1.96601	-1.99146	HM13;HM13;HM13;PSIMCT-1	Island
Family 1- Proband 2	cg19617948	0	0	0.0184975	-2.16321	-2.18171	HM13;HM13;HM13;PSIMCT-1	Island
Family 1- Proband 2	cg15815607	0	0	-0.097192	-1.88654	-1.78935	HM13;HM13;HM13;PSIMCT-1	Island
Family 1- Proband 2	cg25645178	0	0	-0.32991	-2.19264	-1.86273	HM13;HM13;HM13;PSIMCT-1	Island
Family 1- Proband 2	cg17840843	8.88178e-15	8.68299e-12	-0.550409	-1.98947	-1.43906	HM13;HM13;HM13;PSIMCT-1	Island
Family 1- Proband 2	cg02146091	0	0	-0.0790151	-1.72666	-1.64765	HM13;HM13;HM13;PSIMCT-1	Island
Family 1- Proband 2	cg14175568	0	0	-0.390686	-2.47126	-2.08057	HM13;HM13;HM13;PSIMCT-1	Island
Family 1- Proband 2	cg20129782	0	0	-0.401877	-2.37857	-1.97669	HM13;HM13;HM13;PSIMCT-1	S_Shore
Family 1- Proband 2	cg15473473	0.000463088	0.0117152	0.628657	-0.388205	-1.01686	BLCAP;BLCAP;BLCAP;BLCAP;NNAT;NNAT;BLCAP	Island	chr20:36148994-36149452	Hypo	No	-	-	-
Family 1- Proband 2	cg01466133	0.000903674	0.0194498	0.943184	-0.174195	-1.11738	BLCAP;BLCAP;BLCAP;BLCAP;NNAT;NNAT;BLCAP	Island
Family 1- Proband 2	cg24338351	0.00545041	0.0715931	0.783829	0.248592	-0.535238	BLCAP;BLCAP;BLCAP;BLCAP;NNAT;NNAT;BLCAP	Island
Family 1- Proband 2	cg24675557	0.000300321	0.0083693	0.557119	-0.321464	-0.878584	BLCAP;BLCAP;BLCAP;BLCAP;NNAT;NNAT;BLCAP	Island
Family 1- Proband 2	cg20479660	0.000437148	0.0112017	0.678177	-0.31215	-0.990328	BLCAP;BLCAP;BLCAP;BLCAP;NNAT;NNAT;BLCAP	Island
Family 1- Proband 2	cg22421148	0.00175847	0.031743	0.708216	-0.165707	-0.873923	BLCAP;BLCAP;BLCAP;BLCAP;NNAT;NNAT;BLCAP	Island
Family 1- Proband 2	cg22510412	0.00233436	0.0391066	0.919191	-0.177631	-1.09682	BLCAP;BLCAP;BLCAP;BLCAP;NNAT;NNAT;BLCAP	Island
Family 1- Proband 2	cg03061677	0.00153819	0.0288392	0.451568	-0.348438	-0.800006	BLCAP;BLCAP;BLCAP;BLCAP;NNAT;NNAT;BLCAP	Island
Family 1- Proband 2	cg00576435	0.000268529	0.00765629	0.616945	-0.214833	-0.831778	BLCAP;BLCAP;BLCAP;BLCAP;NNAT;NNAT;BLCAP	Island
Family 1- Proband 2	cg18433380	0.000577141	0.0138761	0.668436	-0.27029	-0.938725	BLCAP;BLCAP;BLCAP;BLCAP;NNAT;NNAT;BLCAP	Island
Family 1- Proband 2	cg16648571	0.000463841	0.0117311	0.0370082	-0.663643	-0.700652	BLCAP;BLCAP;BLCAP;BLCAP;NNAT;NNAT;BLCAP	Island
Family 1- Proband 2	cg25962605	1.28096e-05	0.000666421	0.26938	-0.5229	-0.79228	BLCAP;NNAT;BLCAP;BLCAP;BLCAP;BLCAP;NNAT	Island
Family 1- Proband 2	cg14597908	5.80485e-10	1.41717e-07	-0.206497	0.446665	0.653162	GNASAS;GNAS;GNAS	N_Shore	chr20:57414960-57425157	Hyper	Yes	chr20:57414748-57415144	Yes	-
Family 1- Proband 2	cg00765653	0.00251736	0.0413441	0.259772	0.672611	0.412839	GNASAS;GNAS;GNAS	Island
Family 1- Proband 2	cg14728235	0.00933356	0.102901	0.229046	0.567315	0.338268	GNASAS;GNAS	Island
Family 1- Proband 2	cg05558390	0.00262384	0.0425773	-0.761052	-0.294587	0.466466	GNASAS;GNAS	Island
Family 1- Proband 2	cg19296354	4.06374e-07	3.80471e-05	-0.0457935	0.738291	0.784085	GNASAS;GNAS	Island
Family 1- Proband 2	cg18619398	8.32778e-06	0.000467364	-0.101475	0.42325	0.524725	GNASAS;GNAS	Island
Family 1- Proband 2	cg00952145	2.39219e-07	2.44168e-05	-0.65852	-0.0701498	0.58837	GNASAS;GNAS	Island
Family 1- Proband 2	cg20582984	1.02334e-05	0.000553704	0.247103	0.881179	0.634076	GNASAS;GNAS	S_Shore
Family 1- Proband 2	cg18949315	4.27138e-09	7.92979e-07	-0.0411327	0.965243	1.00638	GNASAS;GNAS	S_Shore
Family 1- Proband 2	cg14943539	0.967738	0.992473	1.12141	1.1309	0.009492	GNASAS;GNAS	S_Shelf
Family 1- Proband 2	cg21779904	0.00176194	0.0317934	-0.421235	-0.0563543	0.364881	GNASAS;GNAS	N_Shore
Family 1- Proband 2	cg24203465	0.00140004	0.0269313	0.043406	-0.288853	-0.332259	GNASAS;GNAS	N_Shore	chr20:57425986-57426383	Hypo	No	-	-	-
Family 1- Proband 2	cg26102503	0.0645454	0.333084	-0.177246	-0.460148	-0.282902	GNASAS;GNAS	N_Shore
Family 1- Proband 2	cg03344105	0.00115771	0.0233768	-0.137333	-0.428948	-0.291615	GNASAS;GNAS	N_Shore
Family 1- Proband 2	cg14660776	8.66822e-05	0.00312425	-0.382884	-0.736457	-0.353574	GNASAS;GNAS	N_Shore
Family 1- Proband 2	cg19592829	0.00099909	0.0209578	-0.0759894	-0.366198	-0.290209	GNAS;GNASAS	N_Shore
Family 1- Proband 2	cg20401058	0.0579365	0.314063	-0.324216	-0.531425	-0.20721	GNAS;GNASAS	N_Shore
Family 1- Proband 2	cg09123158	0.000719018	0.0163797	0.525366	-0.0907734	-0.616139	GNAS;GNASAS	N_Shore
Family 1- Proband 2	cg11669839	0.0162628	0.147656	-0.425126	-0.659787	-0.234661	GNAS;GNASAS	N_Shore
Family 1- Proband 2	cg17841572	0.000827027	0.0182035	-0.317848	-0.65715	-0.339302	GNAS;GNASAS	N_Shore
Family 1- Proband 2	cg25229306	7.9332e-05	0.00291156	-0.0446594	-0.444407	-0.399748	GNAS;GNASAS	N_Shore
Family 1- Proband 2	cg14482474	0.00265549	0.0429404	-0.00809383	-0.334456	-0.326362	GNAS;GNASAS	N_Shore
Family 1- Proband 2	cg01715551	0.00175229	0.0316539	-0.19162	-0.507593	-0.315973	GNAS;GNAS;GNAS;GNASAS	Island	chr20:57426789-57427103	Hypo	No	-	-	-
Family 1- Proband 2	cg14176797	0.000456093	0.0115778	-0.0788372	-0.397295	-0.318458	GNAS;GNAS;GNAS;GNASAS	Island
Family 1- Proband 2	cg04457481	0.000318849	0.00876797	-0.00572403	-0.372212	-0.366488	GNAS;GNAS;GNAS;GNASAS	Island
Family 1- Proband 2	cg21938532	0.00225275	0.0380982	0.096331	-0.369282	-0.465613	GNAS;GNAS;GNAS;GNASAS	Island
Family 1- Proband 2	cg03606258	0.912492	0.978362	-0.205767	-0.359941	-0.154173	GNAS;GNAS;GNAS;GNASAS	Island
Family 1- Proband 2	cg22989942	0.00331931	0.0504263	0.15411	-0.215397	-0.369507	GNAS;GNAS;GNAS;GNASAS	Island
Family 1- Proband 2	cg18224653	0.00278311	0.0444283	-0.120006	-0.530272	-0.410266	GNAS;GNAS;GNAS;GNASAS	Island
Family 1- Proband 2	cg14309385	0.00451067	0.0626164	0.0928154	-0.250529	-0.343345	GNAS;GNAS;GNAS;GNASAS	Island
Family 1- Proband 2	cg05309239	0.000356471	0.00957352	-0.0843891	-0.505317	-0.420927	GNAS;GNAS;GNAS;GNASAS	Island
Family 1- Proband 2	cg12573482	2.6216e-05	0.00119738	-0.313244	-0.737903	-0.424659	GNAS;GNAS;GNAS;GNASAS	Island
Family 1- Proband 2	cg06324048	4.45526e-05	0.00183685	0.0292124	-0.557384	-0.586596	GNAS;GNAS;GNAS;GNASAS	N_Shore
Family 1- Proband 2	cg06065549	0.000317877	0.00874979	-0.489163	-1.03371	-0.544544	GNAS;GNAS;GNAS;GNASAS	N_Shore	chr20:57427443-57427493	Hypo	No	-	-	-
Family 1- Proband 2	cg07105596	4.78523e-05	0.0019437	-0.600215	-1.76828	-1.16806	GNAS;GNAS;GNAS	N_Shore
Family 1- Proband 2	cg27304369	0.0030196	0.0470955	-0.321177	-1.00114	-0.679961	GNAS;GNAS;GNAS	N_Shore
Family 1- Proband 2	cg26811638	0.00325651	0.0497407	-0.529618	-1.08589	-0.556267	GNAS;GNAS;GNAS	N_Shore
Family 1- Proband 2	cg00606841	3.23041e-07	3.1436e-05	0.247256	-0.810645	-1.0579	WRB	Island	chr21:40757691-40758208	Hypo	No	-	-	-
Family 1- Proband 2	cg22858667	6.74261e-12	2.87928e-09	0.294696	-0.693099	-0.987796	WRB	Island
Family 1- Proband 2	cg26710963	1.9984e-14	1.7814e-11	0.0414706	-0.924507	-0.965978	WRB	Island
Family 1- Proband 2	cg09916765	3.18938e-11	1.12482e-08	-0.86275	-1.836	-0.973245	WRB;WRB	S_Shore
Family 2- Proband 1	cg10243676	2.21119e-05	0.00942571	0.401886	-0.820558	-1.22244	LOC728448/PPIEL	NA	chr1:40024971-40025411	Hypo	Yes	chr1:40025244-40025376	Yes	-
Family 2- Proband 1	cg11704876	1.67969e-09	3.03868e-06	0.582741	-0.950146	-1.53289	LOC728448/PPIEL	NA
Family 2- Proband 1	cg22862450	5.69082e-07	0.000537704	0.992434	-0.207944	-1.20038	LOC728448/PPIEL	NA
Family 2- Proband 1	cg27545611	5.24746e-06	0.00324344	0.218127	-0.602463	-0.820591	DIRAS3	N_Shore	chr1:68517177-68517273 (DMR1)	Hypo	Yes	chr1:68516329-68516510 (DMR2)	Yes	Both assays negative for methylation disturbance at DMR 2, DMR1 was only covered by 450K .
Family 2- Proband 1	cg16148134	3.23563e-12	7.99975e-09	0.00815665	-1.63431	-1.64247	DIRAS3	N_Shore
Family 2- Proband 1	cg13605615	1.67977e-11	4.01907e-08	-0.159467	-1.15011	-0.99064	DIRAS3	Island
Family 2- Proband 1	cg10038185	3.84754e-11	8.82615e-08	0.245041	-1.16633	-1.41137	DIRAS3	Island
Family 2- Proband 1	cg17865602	8.12683e-14	2.26043e-10	0.402206	-1.23783	-1.64003	HYMAI;PLAGL1;PLAGL1;PLAGL1;PLAGL1;PLAGL1;PLAGL1;PLAGL1;PLAGL1	N_Shore	chr6:144328482-144329909	Hypo	Yes	chr6:144329285-144329476	Yes	-
Family 2- Proband 1	cg25350411	0	0	-0.319006	-2.38099	-2.06198	HYMAI;PLAGL1;PLAGL1;PLAGL1;PLAGL1;PLAGL1;PLAGL1;PLAGL1;PLAGL1	Island
Family 2- Proband 1	cg07077459	0	0	0.152225	-1.57957	-1.73179	HYMAI;PLAGL1;PLAGL1;PLAGL1;PLAGL1;PLAGL1;PLAGL1;PLAGL1;PLAGL1	Island
Family 2- Proband 1	cg22378065	9.00613e-13	2.31676e-09	0.160566	-1.07921	-1.23977	HYMAI;PLAGL1;PLAGL1;PLAGL1;PLAGL1;PLAGL1;PLAGL1;PLAGL1;PLAGL1	Island
Family 2- Proband 1	cg10007452	5.14141e-08	6.76947e-05	-0.0350807	-0.765817	-0.730736	PLAGL1;HYMAI;PLAGL1;PLAGL1;PLAGL1;PLAGL1;PLAGL1;PLAGL1;PLAGL1;PLAGL1;PLAGL1;PLAGL1;PLAGL1;PLAGL1;PLAGL1	Island
Family 2- Proband 1	cg22352234	2.01041e-11	4.70892e-08	0.249241	-0.884732	-1.13397	PLAGL1;HYMAI;PLAGL1;PLAGL1;PLAGL1;PLAGL1;PLAGL1;PLAGL1;PLAGL1;PLAGL1;PLAGL1;PLAGL1;PLAGL1;PLAGL1;PLAGL1	Island
Family 2- Proband 1	cg00702231	3.5083e-14	1.00729e-10	0.402179	-1.09488	-1.49706	PLAGL1;HYMAI;PLAGL1;PLAGL1;PLAGL1;PLAGL1;PLAGL1;PLAGL1;PLAGL1;PLAGL1;PLAGL1;PLAGL1;PLAGL1;PLAGL1;PLAGL1	Island
Family 2- Proband 1	cg12757684	1.42353e-12	3.62007e-09	-0.10685	-1.35543	-1.24858	PLAGL1;HYMAI;PLAGL1;PLAGL1;PLAGL1;PLAGL1;PLAGL1;PLAGL1;PLAGL1;PLAGL1;PLAGL1;PLAGL1;PLAGL1;PLAGL1;PLAGL1	Island
Family 2- Proband 1	cg21526238	0.213681	0.950322	-0.0840039	-1.24301	-1.159	HYMAI;PLAGL1;PLAGL1;PLAGL1;PLAGL1;PLAGL1;PLAGL1;PLAGL1;PLAGL1	Island
Family 2- Proband 1	cg21952820	0.0501273	0.711902	0.0245606	-0.869488	-0.894048	HYMAI;PLAGL1;PLAGL1;PLAGL1;PLAGL1;PLAGL1;PLAGL1;PLAGL1;PLAGL1	Island
Family 2- Proband 1	cg05326984	0	0	-0.054052	-1.71699	-1.66294	HYMAI;PLAGL1;PLAGL1;PLAGL1;PLAGL1;PLAGL1;PLAGL1;PLAGL1;PLAGL1	Island
Family 2- Proband 1	cg08263357	2.16278e-11	5.03928e-08	0.117572	-1.41656	-1.53413	HYMAI;PLAGL1;PLAGL1;PLAGL1;PLAGL1;PLAGL1;PLAGL1;PLAGL1;PLAGL1	Island
Family 2- Proband 1	cg11532302	3.23208e-12	7.99975e-09	0.106962	-1.41511	-1.52207	HYMAI;PLAGL1;PLAGL1;PLAGL1;PLAGL1;PLAGL1;PLAGL1;PLAGL1;PLAGL1	Island
Family 2- Proband 1	cg27216384	9.19265e-14	2.52531e-10	-0.215023	-1.35237	-1.13734	HYMAI;PLAGL1;PLAGL1;PLAGL1;PLAGL1;PLAGL1;PLAGL1;PLAGL1;PLAGL1	Island
Family 2- Proband 1	cg17895149	0	0	-0.0910142	-1.70488	-1.61386	HYMAI;PLAGL1;PLAGL1;PLAGL1;PLAGL1;PLAGL1;PLAGL1;PLAGL1;PLAGL1	Island
Family 2- Proband 1	cg23460430	0.00268298	0.207966	0.365842	-0.174442	-0.540283	PLAGL1;PLAGL1;PLAGL1;PLAGL1;PLAGL1;PLAGL1;PLAGL1;HYMAI;PLAGL1	S_Shore
Family 2- Proband 1	cg14161241	6.90388e-09	1.12543e-05	0.0577204	-1.19311	-1.25083	PLAGL1;PLAGL1;PLAGL1;PLAGL1;PLAGL1;PLAGL1;PLAGL1;HYMAI;PLAGL1	S_Shore
Family 2- Proband 1	cg07427065	0	0	-0.221976	-1.36608	-1.14411	MESTIT1;MEST;MEST;MEST	N_Shore	chr7:130130596-130133110	Hypo	Yes	chr7:130132121-130132215	Yes	-
Family 2- Proband 1	cg02501418	0	0	0.416706	-2.17578	-2.59248	MESTIT1;MEST;MEST;MEST	Island
Family 2- Proband 1	cg08229366	0	0	0.598275	-2.31656	-2.91483	MESTIT1;MEST;MEST;MEST	Island
Family 2- Proband 1	cg07224147	0	0	0.26525	-2.54859	-2.81384	MESTIT1;MEST;MEST;MEST	Island
Family 2- Proband 1	cg27417677	0	0	0.145727	-2.86934	-3.01506	MESTIT1;MEST;MEST;MEST	Island
Family 2- Proband 1	cg09003373	0	0	-0.5201	-3.04663	-2.52653	MESTIT1;MEST;MEST;MEST	Island
Family 2- Proband 1	cg14088957	0	0	-0.492411	-2.37105	-1.87864	MESTIT1;MEST;MEST;MEST	Island
Family 2- Proband 1	cg06100421	0	0	-0.288482	-2.1855	-1.89701	MESTIT1;MEST;MEST;MEST	Island
Family 2- Proband 1	cg20297423	0	0	-0.38514	-2.42816	-2.04302	MESTIT1;MEST;MEST;MEST	Island
Family 2- Proband 1	cg05369791	0	0	-0.118223	-2.86485	-2.74663	MESTIT1;MEST;MEST;MEST	Island
Family 2- Proband 1	cg08734637	0	0	0.0566229	-2.47037	-2.52699	MESTIT1;MEST;MEST;MEST;MEST	Island
Family 2- Proband 1	cg13917504	0	0	0.0244136	-2.25386	-2.27827	MEST;MEST;MEST;MESTIT1;MEST	Island
Family 2- Proband 1	cg21667116	0	0	-0.183435	-3.02665	-2.84321	MEST;MEST;MEST;MESTIT1	Island
Family 2- Proband 1	cg23156962	0	0	-0.384499	-3.04045	-2.65595	MEST;MEST;MEST;MESTIT1	Island
Family 2- Proband 1	cg04678950	0	0	0.156427	-2.89541	-3.05184	MEST;MEST;MEST;MESTIT1	Island
Family 2- Proband 1	cg17079325	0	0	0.484565	-1.92507	-2.40964	MEST;MEST;MEST;MESTIT1	Island
Family 2- Proband 1	cg04344875	0	0	0.61026	-1.84429	-2.45455	MEST;MEST;MEST;MESTIT1	Island
Family 2- Proband 1	cg18934293	0	0	-0.00640182	-3.31541	-3.309	MEST;MEST;MEST;MESTIT1	Island
Family 2- Proband 1	cg00286878	0	0	0.411566	-2.46663	-2.87819	MEST;MEST;MEST;MESTIT1	Island
Family 2- Proband 1	cg12347392	0	0	0.00455817	-3.46559	-3.47015	MEST;MEST;MEST;MESTIT1	Island
Family 2- Proband 1	cg04786207	0	0	0.29414	-3.18735	-3.48149	MEST;MEST;MEST;MESTIT1	Island
Family 2- Proband 1	cg26708559	0	0	0.0290219	-2.64828	-2.67731	MEST;MEST;MEST;MESTIT1	Island
Family 2- Proband 1	cg22705386	0	0	0.217604	-2.75205	-2.96965	MEST;MEST;MEST;MESTIT1	Island
Family 2- Proband 1	cg06212135	0	0	0.340216	-2.92601	-3.26622	MEST;MEST;MEST;MESTIT1	Island
Family 2- Proband 1	cg10249538	0	0	0.504715	-2.8049	-3.30962	MEST;MEST;MEST;MESTIT1	Island
Family 2- Proband 1	cg16823958	0	0	0.493137	-3.03197	-3.5251	MEST;MEST;MEST;MESTIT1	Island
Family 2- Proband 1	cg27338480	0	0	0.358246	-2.33887	-2.69712	MEST;MEST;MEST;MESTIT1	Island
Family 2- Proband 1	cg09080913	0	0	0.553613	-1.91162	-2.46523	MEST;MEST;MEST;MESTIT1	Island
Family 2- Proband 1	cg13104298	0	0	0.499207	-2.87293	-3.37214	MEST;MEST;MEST;MESTIT1	Island
Family 2- Proband 1	cg07315018	2.46539e-06	0.00176395	0.0617026	-2.49063	-2.55233	MEST;MEST;MEST;MESTIT1	Island
Family 2- Proband 1	cg21629528	2.94062e-07	0.000305762	-0.381927	-2.56569	-2.18376	MEST;MEST;MEST;MESTIT1	Island
Family 2- Proband 1	cg20050761	0	0	-0.0020882	-2.22345	-2.22136	MEST;MEST;MEST;MESTIT1	Island
Family 2- Proband 1	cg07870293	0	0	0.110978	-1.77161	-1.88258	MEST;MEST;MEST;MESTIT1	Island
Family 2- Proband 1	cg05556276	0	0	0.155857	-2.22958	-2.38544	MEST;MEST;MEST;MESTIT1	Island
Family 2- Proband 1	cg17580798	0	0	0.178346	-3.47933	-3.65767	MEST;MEST;MESTIT1;MEST	Island
Family 2- Proband 1	cg05862114	2.22045e-16	7.4861e-13	0.0811296	-1.51737	-1.5985	MEST;MEST;MESTIT1;MEST	Island
Family 2- Proband 1	cg01784351	0	0	-0.168437	-3.44496	-3.27652	MEST;MEST;MESTIT1;MEST	Island
Family 2- Proband 1	cg27589003	0	0	-0.421957	-2.53923	-2.11727	MEST;MEST;MESTIT1;MEST	Island
Family 2- Proband 1	cg19344806	0	0	0.134902	-1.61284	-1.74774	MEST;MEST;MESTIT1;MEST	Island
Family 2- Proband 1	cg23714917	0	0	0.399452	-1.74049	-2.13994	MEST;MEST;MESTIT1;MEST	Island
Family 2- Proband 1	cg21200654	0	0	0.400468	-1.9475	-2.34796	MEST;MEST;MESTIT1;MEST	Island
Family 2- Proband 1	cg25519926	0	0	0.458538	-1.90725	-2.36579	MEST;MEST;MESTIT1;MEST	Island
Family 2- Proband 1	cg09462536	2.21343e-08	3.24028e-05	-1.01894	-2.8522	-1.83326	MEST;MEST;MESTIT1;MEST	Island
Family 2- Proband 1	cg22592140	2.77556e-13	7.26592e-10	-0.64772	-2.67801	-2.03029	MEST;MEST;MESTIT1;MEST	Island
Family 2- Proband 1	cg03588221	0	0	0.365971	-2.12064	-2.48661	MEST;MEST;MESTIT1;MEST	Island
Family 2- Proband 1	cg13986840	0.000834214	0.108047	-0.376738	-1.1731	-0.796363	MEST;MEST;MESTIT1;MEST	Island
Family 2- Proband 1	cg23312013	5.60841e-08	7.27556e-05	-0.0517048	-1.44794	-1.39624	MEST;MEST;MEST	Island
Family 2- Proband 1	cg14952237	8.94915e-11	1.96189e-07	0.749971	-0.856985	-1.60696	MEST;MEST;MEST	Island
Family 2- Proband 1	cg05260959	0	0	0.658369	-1.12545	-1.78382	MEST;MEST;MEST	Island
Family 2- Proband 1	cg20365618	2.1073e-06	0.00156825	0.377457	-0.3674	-0.744857	INPP5F;INPP5F	Island	chr10:121578384-121578639	Hypo	No	-	-	-
Family 2- Proband 1	cg02857557	2.5153e-05	0.0103743	0.911367	-0.33269	-1.24406	INPP5F;INPP5F	S_Shore
Family 2- Proband 1	cg25045785	1.15226e-06	0.000973035	0.854184	-0.17067	-1.02485	INPP5F;INPP5F	S_Shore
Family 2- Proband 1	cg27119222	0	0	0.318793	-2.30559	-2.62438	KCNQ1;KCNQ1OT1;KCNQ1	N_Shore	chr11:2720229-2722195	Hypo	Yes	chr11:2721195-2721469	Yes	-
Family 2- Proband 1	cg00000924	0	0	0.101924	-2.30571	-2.40763	KCNQ1;KCNQ1OT1;KCNQ1	Island
Family 2- Proband 1	cg11297256	0	0	0.470481	-1.7638	-2.23428	KCNQ1;KCNQ1OT1;KCNQ1	Island
Family 2- Proband 1	cg14392746	0	0	-0.153063	-2.55154	-2.39848	KCNQ1;KCNQ1OT1;KCNQ1	Island
Family 2- Proband 1	cg12077660	1.15019e-13	3.12116e-10	0.100406	-1.07184	-1.17225	KCNQ1OT1;KCNQ1;KCNQ1	Island
Family 2- Proband 1	cg03401726	0	0	0.211294	-1.47628	-1.68757	KCNQ1OT1;KCNQ1;KCNQ1	Island
Family 2- Proband 1	cg16739686	0	0	0.136251	-2.24003	-2.37629	KCNQ1OT1;KCNQ1;KCNQ1	Island
Family 2- Proband 1	cg08359167	5.32907e-15	1.64694e-11	0.0734188	-1.29487	-1.36829	KCNQ1OT1;KCNQ1;KCNQ1	Island
Family 2- Proband 1	cg08446215	0	0	0.167271	-2.3854	-2.55267	KCNQ1OT1;KCNQ1;KCNQ1	Island
Family 2- Proband 1	cg26104781	0	0	0.222967	-2.30591	-2.52888	KCNQ1OT1;KCNQ1;KCNQ1	Island
Family 2- Proband 1	cg02219360	0	0	0.000598557	-1.7734	-1.77399	KCNQ1OT1;KCNQ1;KCNQ1	Island
Family 2- Proband 1	cg20699737	0	0	0.0575766	-2.02691	-2.08449	KCNQ1OT1;KCNQ1;KCNQ1	Island
Family 2- Proband 1	cg26547719	0	0	-0.0114938	-1.573	-1.5615	KCNQ1OT1;KCNQ1;KCNQ1	Island
Family 2- Proband 1	cg07595203	0	0	-0.468072	-2.43799	-1.96992	KCNQ1OT1;KCNQ1;KCNQ1	Island
Family 2- Proband 1	cg14958441	0	0	-0.368547	-1.85029	-1.48174	KCNQ1OT1;KCNQ1;KCNQ1	Island
Family 2- Proband 1	cg27323091	0	0	0.0617757	-1.24463	-1.30641	KCNQ1OT1;KCNQ1;KCNQ1	Island
Family 2- Proband 1	cg01873334	0	0	0.559795	-1.45802	-2.01782	KCNQ1OT1;KCNQ1;KCNQ1	Island
Family 2- Proband 1	cg05816130	0	0	0.128018	-1.78872	-1.91673	KCNQ1OT1;KCNQ1;KCNQ1	Island
Family 2- Proband 1	cg14243741	0	0	0.381369	-1.64457	-2.02594	KCNQ1OT1;KCNQ1;KCNQ1	Island
Family 2- Proband 1	cg21137515	0	0	0.0634516	-2.23317	-2.29662	KCNQ1OT1;KCNQ1;KCNQ1	Island
Family 2- Proband 1	cg05740879	0	0	0.176612	-1.97382	-2.15043	KCNQ1OT1;KCNQ1;KCNQ1	Island
Family 2- Proband 1	cg01893176	0	0	-0.376994	-2.30749	-1.93049	KCNQ1OT1;KCNQ1;KCNQ1	Island
Family 2- Proband 1	cg11993252	0	0	0.262725	-1.30153	-1.56426	KCNQ1OT1;KCNQ1;KCNQ1	Island
Family 2- Proband 1	cg26094482	0	0	-0.27225	-2.35483	-2.08258	KCNQ1OT1;KCNQ1;KCNQ1	Island
Family 2- Proband 1	cg26908876	0	0	-0.261122	-2.67519	-2.41407	KCNQ1OT1;KCNQ1;KCNQ1	Island
Family 2- Proband 1	cg03422070	0	0	0.192483	-2.46176	-2.65424	KCNQ1OT1;KCNQ1;KCNQ1	Island
Family 2- Proband 1	cg15651941	0	0	-0.0671293	-2.76668	-2.69956	KCNQ1OT1;KCNQ1;KCNQ1	Island
Family 2- Proband 1	cg25306939	0	0	0.0396461	-2.58355	-2.62319	KCNQ1OT1;KCNQ1;KCNQ1	Island
Family 2- Proband 1	cg06288089	0	0	-0.101746	-2.16256	-2.06082	KCNQ1OT1;KCNQ1;KCNQ1	S_Shore
Family 2- Proband 1	cg02798157	0	0	-0.092422	-1.75979	-1.66737	KCNQ1OT1;KCNQ1;KCNQ1	S_Shore
Family 2- Proband 1	cg27604721	0	0	0.408739	-1.25007	-1.6588	KCNQ1OT1;KCNQ1;KCNQ1	S_Shore
Family 2- Proband 1	cg06410284	1.0761e-08	1.71034e-05	-0.345587	0.602897	0.948484	ZNF597;NAT15	Island	chr16:3493133-3494155	Hyper	No	-	-	-
Family 2- Proband 1	cg09596866	2.22045e-16	7.4861e-13	-0.737698	1.38342	2.12112	ZNF597;NAT15	Island
Family 2- Proband 1	cg10482201	0	0	-0.016055	1.89938	1.91544	ZNF597;ZNF597;NAT15	Island
Family 2- Proband 1	cg24333473	6.21725e-15	1.88222e-11	-0.951115	1.05171	2.00282	ZNF597;ZNF597;NAT15	Island
Family 2- Proband 1	cg03896694	1.77636e-15	5.68728e-12	-0.126959	1.77241	1.89937	ZNF597;ZNF597;NAT15	Island
Family 2- Proband 1	cg27136643	0	0	-0.0097584	1.5325	1.54226	NAT15;ZNF597	Island
Family 2- Proband 1	cg03933495	2.22045e-15	7.05832e-12	-0.633072	1.07629	1.70936	NAT15;ZNF597	S_Shore
Family 2- Proband 1	cg27460547	0	0	-0.326883	2.30365	2.63053	NAT15;NAT15;ZNF597	S_Shore
Family 2- Proband 1	cg26918062	4.33277e-09	7.30384e-06	-0.379465	0.629455	1.00892	NAT15;NAT15;ZNF597	S_Shore
Family 2- Proband 1	cg14654875	0	0	-0.143727	1.39105	1.53478	NAT15;ZNF597	S_Shore
Family 2- Proband 1	cg10406676	0	0	-0.324012	2.10306	2.42707	NAT15;ZNF597	S_Shore
Family 2- Proband 1	cg06121207	0	0	-0.320203	1.51368	1.83388	NAT15;ZNF597	S_Shore
Family 2- Proband 1	cg20646939	0	0	-0.238354	-2.51778	-2.27943	ZNF331;ZNF331	N_Shore	chr19:54040774-54041999	Hypo	No	-	-	-
Family 2- Proband 1	cg06855497	0	0	-0.0557648	-2.17023	-2.11447	ZNF331;ZNF331	Island
Family 2- Proband 1	cg15576576	0.0116876	0.418704	0.141991	-2.20733	-2.34932	ZNF331;ZNF331	Island
Family 2- Proband 1	cg22475353	2.17604e-14	6.32942e-11	-0.786532	-2.79099	-2.00446	ZNF331;ZNF331	Island
Family 2- Proband 1	cg27296330	0	0	-0.780581	-2.85535	-2.07476	ZNF331;ZNF331	Island
Family 2- Proband 1	cg10023249	6.64291e-12	1.61546e-08	-1.51599	-3.63408	-2.1181	ZNF331;ZNF331	Island
Family 2- Proband 1	cg15607708	4.44089e-16	1.46395e-12	-1.08992	-3.52609	-2.43617	ZNF331;ZNF331	Island
Family 2- Proband 1	cg04522821	2.76519e-09	4.86401e-06	-0.566236	-2.7132	-2.14697	ZNF331;ZNF331	Island
Family 2- Proband 1	cg05338009	4.53007e-07	0.000446022	-0.375518	-2.2866	-1.91108	ZNF331;ZNF331;ZNF331	Island
Family 2- Proband 1	cg03499639	0	0	-0.413084	-2.60352	-2.19043	ZNF331;ZNF331	Island
Family 2- Proband 1	cg25409185	1.38664e-05	0.00670031	-0.370241	-1.02137	-0.651129	ZNF331;ZNF331	S_Shore
Family 2- Proband 1	cg06860848	0	0	-0.0730914	-1.86066	-1.78756	ZNF331;ZNF331;ZNF331	N_Shore	chr19:54057208-54058085	Hypo	No	-	-	-
Family 2- Proband 1	cg03113572	0	0	0.322961	-2.07242	-2.39538	ZNF331;ZNF331;ZNF331	Island
Family 2- Proband 1	cg19696891	2.22045e-16	7.4861e-13	-0.713264	-2.81799	-2.10472	ZNF331;ZNF331;ZNF331	Island
Family 2- Proband 1	cg20071427	0	0	-0.146219	-2.05984	-1.91362	ZNF331;ZNF331;ZNF331	Island
Family 2- Proband 1	cg00606841	9.1986e-06	0.00495946	0.250288	-0.633877	-0.884166	WRB	Island	chr21:40757691-40758208	Hypo	Yes	chr21:40757866-40758068	Yes	-
Family 2- Proband 1	cg22858667	5.55516e-11	1.25493e-07	0.297593	-0.621541	-0.919134	WRB	Island
Family 2- Proband 1	cg26710963	4.21885e-14	1.20353e-10	0.0450073	-0.897564	-0.942571	WRB	Island
Family 2- Proband 1	cg09916765	1.00391e-05	0.0052789	-0.856596	-1.41937	-0.562776	WRB;WRB	S_Shore
Family 3- Proband	cg12070746	3.22808e-07	0.000180557	-0.163816	-0.736752	-0.572936	DIRAS3	N_Shore	chr1:68516080-68517273 (DMR1 and DMR2)	Hypo	Yes	chr1:68516329-68516510 (DMR2)	Yes	Both assays show methylation disturbance at DMR 2, DMR1 was only covered by the 450K assay .
Family 3- Proband	cg11465163	0.222844	0.543317	0.517436	-0.128258	-0.645693	DIRAS3	N_Shore
Family 3- Proband	cg16314899	0.00162461	0.0389332	0.450989	0.0992157	-0.351773	DIRAS3	N_Shore
Family 3- Proband	cg25755905	4.39112e-07	0.000222452	-0.254927	-0.920327	-0.6654	DIRAS3	N_Shore
Family 3- Proband	cg22500004	0.00409965	0.0664648	0.192043	-0.108887	-0.30093	DIRAS3;DIRAS3	Island
Family 3- Proband	cg05949203	1.71763e-08	2.21399e-05	0.462286	-0.231291	-0.693577	DIRAS3;DIRAS3	Island
Family 3- Proband	cg19694923	1.29399e-07	9.49674e-05	-0.178949	-0.961917	-0.782968	DIRAS3;DIRAS3	Island
Family 3- Proband	cg06191076	2.60541e-05	0.0030889	0.0931736	-0.446054	-0.539227	DIRAS3	Island
Family 3- Proband	cg16682227	0.477532	0.760461	-0.564356	-1.17206	-0.607707	DIRAS3	Island
Family 3- Proband	cg13208159	1.74641e-06	0.000564856	-0.0767526	-0.723432	-0.646679	DIRAS3	N_Shore
Family 3- Proband	cg27545611	3.22438e-06	0.000828306	-0.300617	-1.20976	-0.909139	DIRAS3	N_Shore
Family 3- Proband	cg16148134	5.96092e-05	0.0052786	-0.226253	-1.0378	-0.811545	DIRAS3	N_Shore
Family 3- Proband	cg13605615	6.69408e-08	6.03551e-05	-0.00289167	-0.837465	-0.834573	DIRAS3	Island
Family 3- Proband	cg10038185	1.83121e-07	0.000120419	0.049803	-1.19005	-1.23985	DIRAS3	Island
Family 3- Proband	cg17865602	1.22892e-08	1.76925e-05	0.476801	-0.396104	-0.872904	HYMAI;PLAGL1;PLAGL1;PLAGL1;PLAGL1;PLAGL1;PLAGL1;PLAGL1;PLAGL1	N_Shore	chr6:144328482-144329909	Hypo	Yes	chr6:144329285-144329476	Yes	-
Family 3- Proband	cg25350411	1.80221e-07	0.000119191	-0.0599167	-1.10649	-1.04657	HYMAI;PLAGL1;PLAGL1;PLAGL1;PLAGL1;PLAGL1;PLAGL1;PLAGL1;PLAGL1	Island
Family 3- Proband	cg07077459	4.2342e-06	0.000989685	0.157442	-0.613914	-0.771355	HYMAI;PLAGL1;PLAGL1;PLAGL1;PLAGL1;PLAGL1;PLAGL1;PLAGL1;PLAGL1	Island
Family 3- Proband	cg22378065	3.26086e-11	1.71058e-07	0.154476	-0.935249	-1.08973	HYMAI;PLAGL1;PLAGL1;PLAGL1;PLAGL1;PLAGL1;PLAGL1;PLAGL1;PLAGL1	Island
Family 3- Proband	cg10007452	0.00416787	0.0670831	-0.0272434	-0.405955	-0.378711	PLAGL1;HYMAI;PLAGL1;PLAGL1;PLAGL1;PLAGL1;PLAGL1;PLAGL1;PLAGL1;PLAGL1;PLAGL1;PLAGL1;PLAGL1;PLAGL1;PLAGL1	Island
Family 3- Proband	cg22352234	1.27644e-06	0.000458913	0.204444	-0.452039	-0.656483	PLAGL1;HYMAI;PLAGL1;PLAGL1;PLAGL1;PLAGL1;PLAGL1;PLAGL1;PLAGL1;PLAGL1;PLAGL1;PLAGL1;PLAGL1;PLAGL1;PLAGL1	Island
Family 3- Proband	cg00702231	3.88545e-06	0.000940771	0.401309	-0.273569	-0.674878	PLAGL1;HYMAI;PLAGL1;PLAGL1;PLAGL1;PLAGL1;PLAGL1;PLAGL1;PLAGL1;PLAGL1;PLAGL1;PLAGL1;PLAGL1;PLAGL1;PLAGL1	Island
Family 3- Proband	cg12757684	6.04799e-05	0.00531999	-0.123257	-0.761316	-0.638059	PLAGL1;HYMAI;PLAGL1;PLAGL1;PLAGL1;PLAGL1;PLAGL1;PLAGL1;PLAGL1;PLAGL1;PLAGL1;PLAGL1;PLAGL1;PLAGL1;PLAGL1	Island
Family 3- Proband	cg21526238	0.211706	0.530098	0.0805667	-0.909232	-0.989799	HYMAI;PLAGL1;PLAGL1;PLAGL1;PLAGL1;PLAGL1;PLAGL1;PLAGL1;PLAGL1	Island
Family 3- Proband	cg21952820	0.000535784	0.0203684	0.118334	-1.17805	-1.29638	HYMAI;PLAGL1;PLAGL1;PLAGL1;PLAGL1;PLAGL1;PLAGL1;PLAGL1;PLAGL1	Island
Family 3- Proband	cg05326984	5.26832e-11	2.53334e-07	-0.069148	-1.26676	-1.19761	HYMAI;PLAGL1;PLAGL1;PLAGL1;PLAGL1;PLAGL1;PLAGL1;PLAGL1;PLAGL1	Island
Family 3- Proband	cg08263357	1.72717e-08	2.21399e-05	0.374034	-0.614739	-0.988773	HYMAI;PLAGL1;PLAGL1;PLAGL1;PLAGL1;PLAGL1;PLAGL1;PLAGL1;PLAGL1	Island
Family 3- Proband	cg11532302	2.4688e-06	0.0007022	0.0448956	-0.92294	-0.967836	HYMAI;PLAGL1;PLAGL1;PLAGL1;PLAGL1;PLAGL1;PLAGL1;PLAGL1;PLAGL1	Island
Family 3- Proband	cg27216384	7.99809e-05	0.00632434	-0.166462	-0.770684	-0.604221	HYMAI;PLAGL1;PLAGL1;PLAGL1;PLAGL1;PLAGL1;PLAGL1;PLAGL1;PLAGL1	Island
Family 3- Proband	cg17895149	7.80161e-08	6.78239e-05	0.169721	-0.425933	-0.595654	HYMAI;PLAGL1;PLAGL1;PLAGL1;PLAGL1;PLAGL1;PLAGL1;PLAGL1;PLAGL1	Island
Family 3- Proband	cg23460430	0.0868988	0.34391	0.510909	0.270254	-0.240655	PLAGL1;PLAGL1;PLAGL1;PLAGL1;PLAGL1;PLAGL1;PLAGL1;HYMAI;PLAGL1	S_Shore
Family 3- Proband	cg14161241	4.92404e-05	0.00469354	0.323317	-0.494791	-0.818108	PLAGL1;PLAGL1;PLAGL1;PLAGL1;PLAGL1;PLAGL1;PLAGL1;HYMAI;PLAGL1	S_Shore
Family 3- Proband	cg27589003	0.000171008	0.0101121	-0.288862	-0.903527	-0.614665	MEST;MEST;MESTIT1;MEST	Island	chr7:130132286-130132360	Hypo	Yes	chr7:130132121-130132215	No	targeted testing of different area of same island
Family 3- Proband	cg19344806	0.00452128	0.0702226	0.105227	-0.366722	-0.471949	MEST;MEST;MESTIT1;MEST	Island
Family 3- Proband	cg23714917	0.000167841	0.00998812	0.444516	-0.0272725	-0.471789	MEST;MEST;MESTIT1;MEST	Island
Family 3- Proband	cg21200654	0.202013	0.518697	0.600259	0.460923	-0.139337	MEST;MEST;MESTIT1;MEST	Island
Family 3- Proband	cg25519926	0.000202128	0.0112474	0.302336	-0.172681	-0.475017	MEST;MEST;MESTIT1;MEST	Island
Family 3- Proband	cg04975775	1.81985e-06	0.000581784	0.148346	-0.818517	-0.966863	H19	Island	chr11:2019587-2019624	Hypo	Yes	chr11:2019455-2019764	No	Both assays cover the same area, 450K assay appers to have been more sensative.
Family 3- Proband	cg15886040	5.718e-07	0.000264467	0.303826	-0.56523	-0.869055	H19	Island
Family 3- Proband	cg10154633	2.77464e-05	0.00323857	0.320511	-0.171643	-0.492154	H19	Island
Family 3- Proband	cg11993252	9.71948e-06	0.0016836	0.224911	-0.371947	-0.596858	KCNQ1OT1;KCNQ1;KCNQ1	Island	chr11:2721961-2722082	Hypo	Yes	chr11:2721195-2721469	Yes (weak)	-
Family 3- Proband	cg11666921	0.0730458	0.315388	-0.374302	-0.719321	-0.345019	KCNQ1OT1;KCNQ1;KCNQ1	Island
Family 3- Proband	cg26094482	6.60121e-05	0.00561923	-0.333158	-1.01678	-0.683627	KCNQ1OT1;KCNQ1;KCNQ1	Island
Family 3- Proband	cg26908876	0.00228911	0.0474427	-0.387492	-0.947294	-0.559802	KCNQ1OT1;KCNQ1;KCNQ1	Island
Family 3- Proband	cg03422070	1.46116e-05	0.00217655	0.459072	-0.218404	-0.677476	KCNQ1OT1;KCNQ1;KCNQ1	Island
Family 3- Proband	cg19427472	2.35932e-05	0.00293646	0.570027	0.0307076	-0.53932	RB1	Island	chr13:48892948-48893968	Hypo	No	-	-	-
Family 3- Proband	cg13431205	0.000167904	0.00998951	-0.286734	-0.830747	-0.544013	RB1	Island
Family 3- Proband	cg03085377	1.04694e-05	0.00176154	-0.543558	-1.34201	-0.798452	RB1	Island
Family 3- Proband	cg18481241	0.00637284	0.0851364	-0.315593	-0.744861	-0.429268	RB1	Island
Family 3- Proband	cg16153267	1.30452e-06	0.000464662	-0.797926	-1.51731	-0.719381	RB1	S_Shore
Family 3- Proband	cg19322380	1.6752e-07	0.000113224	0.747352	-0.620273	-1.36762	IGF1R	NA	chr15:99408636-99409957	Hypo	Yes	chr15:99409197-99409370	Yes	-
Family 3- Proband	cg21746425	1.71891e-10	6.72455e-07	-0.0942954	-1.67255	-1.57825	IGF1R	NA
Family 3- Proband	cg12553689	1.56729e-06	0.000521633	0.377476	-0.694658	-1.07213	IGF1R	NA
Family 3- Proband	cg07615383	1.64994e-08	2.18241e-05	-0.373612	-1.62298	-1.24937	IGF1R	NA
Family 3- Proband	cg00098799	4.93299e-09	8.93023e-06	-0.163261	-1.59899	-1.43573	IGF1R	NA
Family 3- Proband	cg13812291	9.43822e-10	2.58791e-06	0.311871	-1.04239	-1.35426	IGF1R	NA
Family 3- Proband	cg03380198	2.09655e-06	0.000638408	0.12528	-0.945702	-1.07098	IGF1R	NA
Family 3- Proband	cg25404375	4.36508e-06	0.00101045	0.505656	-0.855664	-1.36132	IGF1R	NA
Family 3- Proband	cg17074431	2.34673e-07	0.000143554	1.23921	0.129913	-1.1093	IGF1R	NA
Family 3- Proband	cg11544420	2.29342e-05	0.00289186	0.832234	0.0603083	-0.771926	IGF1R	NA
Family 3- Proband	cg06000530	6.63113e-06	0.00130082	-0.269584	-1.09219	-0.822608	HM13;HM13;HM13;PSIMCT-1	Island	chr20:30135108-30135177	Hypo	No	-	-	-
Family 3- Proband	cg19617948	6.43228e-07	0.000287725	-0.180417	-0.950916	-0.770499	HM13;HM13;HM13;PSIMCT-1	Island
Family 3- Proband	cg15815607	0.00138065	0.0354477	-0.224899	-0.771908	-0.547009	HM13;HM13;HM13;PSIMCT-1	Island
Family 3- Proband	cg25645178	0.000251928	0.012943	-0.465862	-1.04941	-0.58355	HM13;HM13;HM13;PSIMCT-1	Island
Family 3- Proband	cg17840843	0.000699477	0.0237565	-0.660362	-1.19744	-0.53708	HM13;HM13;HM13;PSIMCT-1	Island
Family 3- Proband	cg02146091	0.001325	0.0346746	-0.23463	-0.779945	-0.545314	HM13;HM13;HM13;PSIMCT-1	Island
Family 3- Proband	cg03014008	0.000767	0.0251024	-0.321074	-0.891306	-0.570232	GNAS;GNAS;GNAS;GNAS	Island	chr20:57463767-57463906	Hypo	Yes	chr20:57464929-57465106	No	targeted testing of different area of same island
Family 3- Proband	cg09772382	7.84487e-05	0.00625167	0.298201	-0.238012	-0.536213	GNAS;GNAS;GNAS;GNAS	Island
Family 3- Proband	cg15222215	0.000546864	0.0206312	-0.116453	-0.670925	-0.554472	GNAS;GNAS;GNAS;GNAS	Island
Family 3- Proband	cg14263118	0.00115187	0.0319001	0.0924333	-0.457821	-0.550255	GNAS;GNAS;GNAS;GNAS	Island
Family 3- Proband	cg11244758	0.002415	0.0489553	-0.0396866	-0.473147	-0.43346	GNAS;GNAS;GNAS;GNAS	Island
Family 3- Proband	cg18160880	0.00214186	0.0456927	0.525025	0.137898	-0.387127	GNAS;GNAS;GNAS;GNAS	Island
Family 3- Proband	cg05926269	1.44115e-05	0.00216051	0.581268	0.00948686	-0.571782	GNAS;GNAS;GNAS;GNAS	Island
Family 3- Proband	cg06781532	0.00235099	0.0481621	0.61328	-0.021131	-0.634411	NHP2L1;NHP2L1	N_Shore	chr22:42077939-42078723	Hypo	No	-	-	-
Family 3- Proband	cg18152773	2.84972e-11	1.56609e-07	-0.127531	-1.05725	-0.929717	NHP2L1;NHP2L1	Island
Family 3- Proband	cg05871614	8.43769e-14	7.63742e-10	0.0736185	-1.1308	-1.20442	NHP2L1;NHP2L1	Island
Family 3- Proband	cg22083753	1.76318e-10	6.78279e-07	-0.136738	-1.03251	-0.89577	NHP2L1;NHP2L1;NHP2L1	Island
Family 3- Proband	cg15284719	4.30795e-11	2.20964e-07	-0.159098	-1.11891	-0.959816	NHP2L1;NHP2L1;NHP2L1	Island
Family 3- Proband	cg08686092	1.49059e-10	5.98347e-07	-0.182253	-1.52074	-1.33848	NHP2L1;NHP2L1	S_Shore
Family 3- Proband	cg11677105	2.54483e-05	0.00305372	-0.588807	-2.00918	-1.42038	NHP2L1;NHP2L1	S_Shore
Family 3- Proband	cg11536612	1.20156e-07	9.07819e-05	-0.178764	-1.28513	-1.10637	NHP2L1;NHP2L1	S_Shore
Family 5- Proband	cg03641225	1.15985e-07	0.000115182	-0.768221	-1.65609	-0.887873	DIRAS3	N_Shore	chr1:68512539-68513063 (DMR3)	Hypo	Yes	chr1:68516329-68516510 (DMR2)	Yes	Both assays negative for methylation disturbance at DMR 2, DMR3 was only covered by 450K .
Family 5- Proband	cg24871743	5.87558e-09	8.01855e-06	0.985425	-0.551169	-1.53659	DIRAS3	Island
Family 5- Proband	cg22901840	5.89433e-10	1.02929e-06	0.283061	-1.11108	-1.39414	DIRAS3	Island
Family 5- Proband	cg20149168	2.22934e-08	2.70254e-05	0.693261	-0.744382	-1.43764	DIRAS3	Island
Family 5- Proband	cg13697378	1.06454e-10	2.05027e-07	0.0368412	-0.843903	-0.880745	DIRAS3	Island
Family 5- Proband	cg09118625	1.50472e-09	2.36555e-06	0.0533041	-1.31637	-1.36967	DIRAS3	Island
Family 5- Proband	cg21808053	9.32503e-08	9.64815e-05	-0.294355	-1.07614	-0.781782	DIRAS3	S_Shore
Family 5- Proband	cg26708559	0.000268508	0.0345878	0.0312327	-0.371757	-0.40299	MEST;MEST;MEST;MESTIT1	Island	chr7:130131730-130131829	Hypo	Yes	chr7:130132121-130132215	Yes	-
Family 5- Proband	cg22705386	0.00071431	0.0628677	0.21984	-0.256755	-0.476595	MEST;MEST;MEST;MESTIT1	Island
Family 5- Proband	cg06212135	1.10318e-05	0.00420211	0.342479	-0.122827	-0.465306	MEST;MEST;MEST;MESTIT1	Island
Family 5- Proband	cg10249538	7.88435e-05	0.0159555	0.506927	-0.131019	-0.637946	MEST;MEST;MEST;MESTIT1	Island
Family 5- Proband	cg11496432	9.36103e-07	0.000613713	0.498517	-0.332145	-0.830662	LOC728024;ERLIN2	NA	chr8:37605359-37605978	Hypo	No	-	-	-
Family 5- Proband	cg13346869	1.26197e-05	0.00466708	-0.153394	-1.04669	-0.893292	LOC728024;ERLIN2	NA
Family 5- Proband	cg05020125	8.87201e-12	1.9835e-08	-0.502448	-1.48735	-0.984899	LOC728024;ERLIN2	NA
Family 5- Proband	cg21505509	3.77476e-14	1.31202e-10	0.08284	-1.7156	-1.79844	LOC728024;ERLIN2	NA
Family 5- Proband	cg08247852	9.10383e-15	3.43245e-11	0.027984	-1.50553	-1.53351	LOC728024;ERLIN2	NA
Family 5- Proband	cg09188212	0.00751455	0.221957	0.860117	0.205321	-0.654796	LOC728024;ERLIN2	NA
Family 5- Proband	cg00450319	0.000138102	0.0228411	0.223372	-0.717207	-0.940579	LOC728024;ERLIN2	NA
Family 5- Proband	cg27119222	2.53131e-14	9.08209e-11	0.321028	-1.23486	-1.55589	KCNQ1;KCNQ1OT1;KCNQ1	N_Shore	chr11:2720229-2722195	Hypo	Yes	chr11:2721195-2721469	Yes	-
Family 5- Proband	cg00000924	1.00253e-12	2.65492e-09	0.104131	-0.929965	-1.0341	KCNQ1;KCNQ1OT1;KCNQ1	Island
Family 5- Proband	cg11297256	4.6649e-09	6.58862e-06	0.472697	-0.64998	-1.12268	KCNQ1;KCNQ1OT1;KCNQ1	Island
Family 5- Proband	cg14392746	1.46057e-11	3.18532e-08	-0.150818	-1.19151	-1.04069	KCNQ1;KCNQ1OT1;KCNQ1	Island
Family 5- Proband	cg12077660	3.47943e-08	4.02078e-05	0.102606	-0.650949	-0.753555	KCNQ1OT1;KCNQ1;KCNQ1	Island
Family 5- Proband	cg03401726	2.35693e-08	2.84173e-05	0.213527	-0.577581	-0.791108	KCNQ1OT1;KCNQ1;KCNQ1	Island
Family 5- Proband	cg16739686	4.44457e-09	6.33778e-06	0.138476	-0.968839	-1.10731	KCNQ1OT1;KCNQ1;KCNQ1	Island
Family 5- Proband	cg08359167	2.20085e-07	0.000196618	0.0756209	-0.664365	-0.739985	KCNQ1OT1;KCNQ1;KCNQ1	Island
Family 5- Proband	cg08446215	1.25852e-10	2.40307e-07	0.169492	-0.99892	-1.16841	KCNQ1OT1;KCNQ1;KCNQ1	Island
Family 5- Proband	cg26104781	4.75745e-09	6.69807e-06	0.225183	-0.857607	-1.08279	KCNQ1OT1;KCNQ1;KCNQ1	Island
Family 5- Proband	cg02219360	1.09314e-09	1.76851e-06	0.00280652	-1.07311	-1.07592	KCNQ1OT1;KCNQ1;KCNQ1	Island
Family 5- Proband	cg20699737	1.85661e-07	0.000171924	0.0597881	-0.846969	-0.906757	KCNQ1OT1;KCNQ1;KCNQ1	Island
Family 5- Proband	cg26547719	1.21892e-07	0.00012051	-0.00927802	-0.793318	-0.78404	KCNQ1OT1;KCNQ1;KCNQ1	Island
Family 5- Proband	cg07595203	2.60272e-09	3.89882e-06	-0.465794	-1.37392	-0.90813	KCNQ1OT1;KCNQ1;KCNQ1	Island
Family 5- Proband	cg09518720	3.30641e-05	0.00910851	0.396842	-0.597277	-0.994119	KCNQ1OT1;KCNQ1;KCNQ1	Island
Family 5- Proband	cg14958441	1.7844e-10	3.34971e-07	-0.366243	-1.041	-0.674754	KCNQ1OT1;KCNQ1;KCNQ1	Island
Family 5- Proband	cg27323091	4.50593e-08	5.14022e-05	0.0639681	-0.585457	-0.649425	KCNQ1OT1;KCNQ1;KCNQ1	Island
Family 5- Proband	cg01873334	2.26221e-07	0.000201695	0.562014	-0.293555	-0.855569	KCNQ1OT1;KCNQ1;KCNQ1	Island
Family 5- Proband	cg05816130	2.34235e-12	5.69459e-09	0.130238	-0.803113	-0.933351	KCNQ1OT1;KCNQ1;KCNQ1	Island
Family 5- Proband	cg14243741	3.07125e-10	5.57715e-07	0.383598	-0.64492	-1.02852	KCNQ1OT1;KCNQ1;KCNQ1	Island
Family 5- Proband	cg21137515	6.92779e-14	2.31742e-10	0.0656641	-0.941062	-1.00673	KCNQ1OT1;KCNQ1;KCNQ1	Island
Family 5- Proband	cg05740879	3.01537e-13	8.54482e-10	0.178833	-0.85933	-1.03816	KCNQ1OT1;KCNQ1;KCNQ1	Island
Family 5- Proband	cg01893176	1.54543e-13	4.77474e-10	-0.3747	-1.24913	-0.874426	KCNQ1OT1;KCNQ1;KCNQ1	Island
Family 5- Proband	cg11993252	1.2638e-08	1.60647e-05	0.264955	-0.549821	-0.814776	KCNQ1OT1;KCNQ1;KCNQ1	Island
Family 5- Proband	cg26094482	5.72102e-11	1.14903e-07	-0.269963	-1.26068	-0.990713	KCNQ1OT1;KCNQ1;KCNQ1	Island
Family 5- Proband	cg26908876	2.75335e-13	7.85235e-10	-0.258842	-1.53978	-1.28094	KCNQ1OT1;KCNQ1;KCNQ1	Island
Family 5- Proband	cg03422070	5.10703e-15	2.01072e-11	0.19472	-1.10007	-1.29479	KCNQ1OT1;KCNQ1;KCNQ1	Island
Family 5- Proband	cg15651941	9.32587e-15	3.48662e-11	-0.064897	-1.55564	-1.49074	KCNQ1OT1;KCNQ1;KCNQ1	Island
Family 5- Proband	cg25306939	0	0	0.041849	-1.34763	-1.38948	KCNQ1OT1;KCNQ1;KCNQ1	Island
Family 5- Proband	cg06288089	4.44089e-16	2.01607e-12	-0.0995096	-1.16155	-1.06204	KCNQ1OT1;KCNQ1;KCNQ1	S_Shore
Family 5- Proband	cg02798157	6.09099e-10	1.05443e-06	-0.0901854	-0.958793	-0.868608	KCNQ1OT1;KCNQ1;KCNQ1	S_Shore
Family 5- Proband	cg20747630	2.36122e-11	5.00242e-08	0.462107	-0.741034	-1.20314	MAGEL2	NA	chr15:23892574-23893040	Hypo	No	-	-	-
Family 5- Proband	cg04142555	2.77867e-12	6.61085e-09	0.39619	-0.975311	-1.3715	MAGEL2	NA
Family 5- Proband	cg14432018	7.77156e-15	2.95519e-11	0.336992	-0.889591	-1.22658	MAGEL2	NA
Family 5- Proband	cg19961998	3.0439e-11	6.29875e-08	-0.58425	-1.70562	-1.12137	MAGEL2	NA
Family 5- Proband	cg18253764	9.3452e-09	1.21926e-05	-0.115612	-1.02863	-0.91302	MAGEL2	NA
Family 5- Proband	cg06743811	2.58439e-07	0.000226784	0.779968	0.0390771	-0.74089	NDN	N_Shore	chr15:23931451-23932412	Hypo	No	-	-	-
Family 5- Proband	cg18602919	0.0137693	0.295803	0.425523	-0.0644976	-0.49002	NDN	Island
Family 5- Proband	cg12532169	1.68086e-07	0.000157767	-0.525718	-1.38998	-0.864262	NDN;NDN	Island
Family 5- Proband	cg13828758	5.58709e-12	1.28129e-08	-0.127306	-0.988304	-0.860998	NDN;NDN	Island
Family 5- Proband	cg22694067	1.67382e-05	0.00563726	-0.665984	-1.50851	-0.84253	NDN;NDN	Island
Family 5- Proband	cg26725891	5.38022e-09	7.43373e-06	-0.0901897	-1.25963	-1.16944	NDN;NDN	Island
Family 5- Proband	cg11265941	1.93209e-09	2.94378e-06	0.101855	-0.889937	-0.991791	SNRPN;SNRPN;SNRPN	NA	chr15:25068738-25068850	Hypo	No	-	-	-
Family 5- Proband	cg11826663	3.55271e-14	1.24457e-10	0.33682	-0.709503	-1.04632	SNRPN;SNRPN;SNRPN	NA
Family 5- Proband	cg24785225	1.74527e-13	5.24642e-10	0.421975	-0.947513	-1.36949	SNRPN;SNRPN;SNRPN	NA
Family 5- Proband	cg10271763	8.08908e-13	2.18111e-09	0.308853	-0.8934	-1.20225	SNRPN;SNRPN;SNRPN	NA
Family 5- Proband	cg27304225	1.30127e-10	2.47408e-07	0.284499	-0.647929	-0.932428	SNRPN;SNRPN;SNRPN	NA
Family 5- Proband	cg19803984	7.56488e-10	1.27485e-06	-0.167505	-1.06746	-0.89995	SNRPN;SNRPN;SNRPN	NA
Family 5- Proband	cg16321029	1.02176e-08	1.32531e-05	-0.285045	-1.6041	-1.31905	SNRPN;SNRPN;SNRPN;SNRPN;SNRPN;SNRPN	NA
Family 5- Proband	cg18506672	2.22045e-16	1.07378e-12	-0.132315	-1.41331	-1.281	SNRPN;SNRPN;SNRPN;SNRPN;SNURF;SNURF;SNRPN	Island	chr15:25200253-25201732	Hypo	Yes	chr15:25200031-25200342	Yes	-
Family 5- Proband	cg02125271	5.5933e-13	1.53609e-09	0.886985	-0.469585	-1.35657	SNRPN;SNRPN;SNRPN;SNRPN;SNURF;SNURF;SNRPN	Island
Family 5- Proband	cg26875073	2.40425e-11	5.04553e-08	0.169577	-1.38215	-1.55173	SNRPN;SNRPN;SNRPN;SNRPN;SNURF;SNURF;SNRPN	Island
Family 5- Proband	cg22159025	2.15862e-10	3.98495e-07	-0.450418	-1.97198	-1.52157	SNRPN;SNRPN;SNRPN;SNRPN;SNURF;SNURF;SNRPN	Island
Family 5- Proband	cg22555495	1.77636e-15	7.38599e-12	-0.168023	-1.16525	-0.997223	SNRPN;SNRPN;SNRPN;SNRPN;SNURF;SNURF;SNRPN	S_Shore
Family 5- Proband	cg01614564	6.78535e-11	1.34768e-07	0.165144	-0.706148	-0.871291	SNRPN;SNRPN;SNRPN;SNRPN;SNURF;SNURF;SNRPN	S_Shore
Family 5- Proband	cg13073261	2.57128e-13	7.42832e-10	-0.0101638	-1.30557	-1.2954	SNRPN;SNRPN;SNRPN;SNRPN;SNURF;SNURF;SNRPN	S_Shore
Family 5- Proband	cg26280499	2.73271e-09	4.06617e-06	0.0228906	1.01709	0.994198	SNORD116-18	NA	chr15:25329168-25330370	Hyper	No	-	-	-
Family 5- Proband	cg03760060	0.0192036	0.343758	0.792152	1.349	0.556843	SNORD116-18	NA
Family 5- Proband	cg02625244	4.74537e-07	0.00036213	0.0477797	0.815681	0.767901	SNORD116-18	NA
Family 5- Proband	cg16978004	8.82671e-07	0.000586368	0.583059	1.68029	1.09723	SNORD116-17;SNORD116-18;SNORD116-19	NA
Family 5- Proband	cg08051964	0.128556	0.694647	0.727383	1.134	0.406614	SNORD116-18;SNORD116-17;SNORD116-19	NA
Family 5- Proband	cg13075322	2.04363e-07	0.000185175	0.342491	1.11416	0.77167	SNORD116-18;SNORD116-17;SNORD116-19	NA
Family 5- Proband	cg19322380	1.52457e-05	0.00531696	0.858607	-0.567657	-1.42626	IGF1R	NA	chr15:99408636-99409506	Hypo	Yes	chr15:99409197-99409370	Yes	-
Family 5- Proband	cg21746425	9.116e-06	0.00361471	0.0594786	-1.03911	-1.09859	IGF1R	NA
Family 5- Proband	cg12553689	0.001487	0.0949777	0.19126	-0.770311	-0.961571	IGF1R	NA
Family 5- Proband	cg07615383	6.46212e-06	0.0028381	-0.0660966	-1.05038	-0.984286	IGF1R	NA
Family 5- Proband	cg13812291	3.75725e-05	0.00990284	0.196333	-0.816714	-1.01305	IGF1R	NA
Family 5- Proband	cg03380198	3.84543e-06	0.00189951	0.0369167	-0.99631	-1.03323	IGF1R	NA
Family 5- Proband	cg20646939	0	0	-0.236067	-1.50067	-1.2646	ZNF331;ZNF331	N_Shore	chr19:54040774-54058085	Hypo	No	-	-	-
Family 5- Proband	cg06855497	0	0	-0.053543	-1.35119	-1.29764	ZNF331;ZNF331	Island
Family 5- Proband	cg15576576	0.135404	0.70493	0.143991	-1.21858	-1.36257	ZNF331;ZNF331	Island
Family 5- Proband	cg22475353	3.62533e-09	5.27095e-06	-0.784565	-2.13173	-1.34716	ZNF331;ZNF331	Island
Family 5- Proband	cg27296330	1.58824e-11	3.44687e-08	-0.778595	-2.08447	-1.30587	ZNF331;ZNF331	Island
Family 5- Proband	cg06860848	1.33227e-15	5.64501e-12	-0.0708661	-1.38594	-1.31507	ZNF331;ZNF331;ZNF331	N_Shore	chr19:54057208-54058085	Hypo	No	-	-	-
Family 5- Proband	cg03113572	7.97614e-10	1.33405e-06	0.325218	-1.02477	-1.34999	ZNF331;ZNF331;ZNF331	Island
Family 5- Proband	cg19696891	4.98596e-07	0.000375975	-0.711181	-1.71063	-0.999447	ZNF331;ZNF331;ZNF331	Island
Family 5- Proband	cg20071427	3.95506e-12	9.31008e-09	-0.143963	-1.46891	-1.32495	ZNF331;ZNF331;ZNF331	Island
Family 5- Proband	cg15473155	3.34524e-06	0.00170286	0.242061	-0.488434	-0.730495	PEG3;PEG3;ZIM2;PEG3;PEG3;ZIM2;ZIM2	N_Shore	chr19:57349204-57349709	Hypo	No	-	-	-
Family 5- Proband	cg19041006	5.08492e-05	0.0121824	0.118634	-0.528421	-0.647055	PEG3;PEG3;ZIM2;PEG3;PEG3;ZIM2;ZIM2	N_Shore
Family 5- Proband	cg17663463	5.74803e-05	0.0130674	0.358001	-0.332496	-0.690497	PEG3;PEG3;ZIM2;PEG3;PEG3;ZIM2;ZIM2	N_Shore
Family 5- Proband	cg22354595	4.70245e-06	0.00222329	0.0321346	-0.474552	-0.506687	MIMT1;PEG3;PEG3;ZIM2;PEG3;PEG3;ZIM2;ZIM2	Island	chr19:57351440-57352785	Hypo	Yes	chr19:57351408-57351561	Yes	-
Family 5- Proband	cg19335327	4.56357e-05	0.0112922	-0.0992395	-0.597662	-0.498423	MIMT1;PEG3;PEG3;ZIM2;PEG3;PEG3;ZIM2;ZIM2	Island
Family 5- Proband	cg14849423	9.64087e-05	0.0181824	0.331173	-0.158316	-0.489489	MIMT1;PEG3;PEG3;ZIM2;PEG3;PEG3;ZIM2;ZIM2	Island
Family 5- Proband	cg15777825	9.41458e-05	0.0178768	-0.057609	-0.514076	-0.456467	ZIM2;PEG3;ZIM2;ZIM2;PEG3;PEG3;PEG3;MIMT1;ZIM2;PEG3;PEG3;PEG3;ZIM2;ZIM2;PEG3	N_Shore
Family 5- Proband	cg10204755	1.11351e-05	0.00423419	0.135532	-0.4582	-0.593731	ZIM2;PEG3;ZIM2;ZIM2;PEG3;PEG3;PEG3;MIMT1;ZIM2;PEG3;PEG3;PEG3;ZIM2;ZIM2;PEG3	N_Shore
Family 5- Proband	cg12205903	7.3673e-05	0.0153216	-0.222744	-0.773898	-0.551154	ZIM2;PEG3;ZIM2;ZIM2;PEG3;PEG3;PEG3;MIMT1;ZIM2;PEG3;PEG3;PEG3;ZIM2;ZIM2;PEG3	N_Shore
Family 5- Proband	cg26349266	1.95834e-05	0.00625762	0.223807	-0.416454	-0.640261	ZIM2;PEG3;ZIM2;ZIM2;PEG3;PEG3;PEG3;ZIM2;PEG3;PEG3;PEG3;MIMT1;ZIM2;ZIM2;PEG3	Island
Family 5- Proband	cg02162069	1.97133e-06	0.00112441	-0.134521	-0.605305	-0.470784	ZIM2;ZIM2;PEG3;MIMT1;PEG3;PEG3;PEG3;ZIM2	Island
Family 5- Proband	cg13960339	5.04744e-05	0.0121319	0.215475	-0.220788	-0.436263	ZIM2;ZIM2;PEG3;MIMT1;PEG3;PEG3;PEG3;ZIM2	Island
Family 5- Proband	cg13369939	2.04705e-05	0.00647076	0.47616	-0.194466	-0.670626	ZIM2;ZIM2;PEG3;MIMT1;PEG3;PEG3;PEG3;ZIM2	Island
Family 5- Proband	cg20628335	0.000185525	0.0273765	-0.0293407	-0.468905	-0.439564	ZIM2;ZIM2;PEG3;MIMT1;PEG3;PEG3;PEG3;ZIM2	Island
Family 5- Proband	cg22294267	9.61867e-07	0.000626552	0.517876	-0.120439	-0.638315	ZIM2;ZIM2;PEG3;MIMT1;PEG3;PEG3;PEG3;ZIM2	Island
Family 5- Proband	cg19098268	0.00478664	0.177214	0.161235	-0.223839	-0.385074	ZIM2;ZIM2;PEG3;PEG3;PEG3;PEG3;ZIM2;MIMT1	Island
Family 5- Proband	cg24844423	2.84721e-05	0.00820948	0.189265	-0.535864	-0.725129	PEG3;PEG3;ZIM2;ZIM2;PEG3;ZIM2;MIMT1;PEG3	S_Shore
Family 5- Proband	cg15678121	5.53296e-05	0.0127611	0.444842	-0.275894	-0.720736	PEG3;PEG3;ZIM2;ZIM2;PEG3;ZIM2;MIMT1;PEG3	S_Shore
Family 5- Proband	cg18668753	0.00012114	0.0211188	0.526953	0.0446748	-0.482278	PEG3;PEG3;ZIM2;ZIM2;PEG3;ZIM2;MIMT1;PEG3	S_Shore
Family 5- Proband	cg18706888	0.00524681	0.185469	0.254977	-0.270892	-0.525869	PEG3;PEG3;ZIM2;ZIM2;PEG3;ZIM2;MIMT1;PEG3	S_Shore
Family 5- Proband	cg06652523	5.16965e-07	0.000385861	0.0293135	-0.505396	-0.53471	PEG3;PEG3;ZIM2;ZIM2;PEG3;ZIM2;MIMT1;PEG3	S_Shore
Family 5- Proband	cg01054891	6.61295e-07	0.000467929	-0.248361	-1.02944	-0.781079	PEG3;PEG3;ZIM2;ZIM2;PEG3;ZIM2;MIMT1;PEG3	S_Shore
Family 5- Proband	cg18644235	0.000405574	0.0451099	1.18568	0.549138	-0.636537	PEG3;PEG3;ZIM2;ZIM2;PEG3;ZIM2;MIMT1;PEG3	S_Shore
Family 5- Proband	cg13374648	8.19242e-05	0.0162725	-0.149321	-0.553066	-0.403745	PEG3;PEG3;ZIM2;ZIM2;PEG3;ZIM2;MIMT1;PEG3	S_Shore
Family 5- Proband	cg25359645	1.22768e-12	3.21292e-09	-0.203977	-1.36378	-1.15981	HM13;HM13;HM13;PSIMCT-1	N_Shore	chr20:30134929-30135362	Hypo	No	-	-	-
Family 5- Proband	cg24607140	0	0	0.233333	-1.14325	-1.37659	HM13;HM13;HM13;PSIMCT-1	N_Shore
Family 5- Proband	cg06000530	2.55085e-12	6.10146e-09	0.0312357	-1.17714	-1.20837	HM13;HM13;HM13;PSIMCT-1	Island
Family 5- Proband	cg19617948	1.92557e-12	4.78596e-09	0.0243302	-1.2336	-1.25793	HM13;HM13;HM13;PSIMCT-1	Island
Family 5- Proband	cg15815607	1.86251e-11	3.9838e-08	-0.0909757	-1.29361	-1.20264	HM13;HM13;HM13;PSIMCT-1	Island
Family 5- Proband	cg25645178	5.29638e-10	9.35064e-07	-0.322922	-1.42499	-1.10207	HM13;HM13;HM13;PSIMCT-1	Island
Family 5- Proband	cg17840843	3.05747e-09	4.47456e-06	-0.542775	-1.49049	-0.947719	HM13;HM13;HM13;PSIMCT-1	Island
Family 5- Proband	cg02146091	1.86207e-12	4.65412e-09	-0.0728669	-1.19488	-1.12201	HM13;HM13;HM13;PSIMCT-1	Island
Family 5- Proband	cg14175568	1.46549e-14	5.34425e-11	-0.383332	-1.521	-1.13767	HM13;HM13;HM13;PSIMCT-1	Island
Family 5- Proband	cg20129782	2.22045e-16	1.07378e-12	-0.394502	-1.65074	-1.25624	HM13;HM13;HM13;PSIMCT-1	S_Shore
Family 5- Proband	cg22457903	5.5568e-06	0.00250478	-0.325486	-1.00171	-0.676222	L3MBTL;L3MBTL	N_Shore	chr20:42142417-42143502	Hypo	No	-	-	-
Family 5- Proband	cg17091610	1.73745e-06	0.00101892	-0.12043	-0.872902	-0.752472	L3MBTL;L3MBTL	N_Shore
Family 5- Proband	cg23626798	1.3738e-08	1.74005e-05	-0.0512964	-0.894271	-0.842975	L3MBTL;L3MBTL	N_Shore
Family 5- Proband	cg15388309	7.8128e-09	1.04069e-05	0.176419	-0.848893	-1.02531	L3MBTL;L3MBTL	N_Shore
Family 5- Proband	cg06446163	5.96975e-07	0.00042907	-0.0171188	-1.08093	-1.06381	L3MBTL;L3MBTL	N_Shore
Family 5- Proband	cg04984575	2.30196e-07	0.000204012	0.175633	-1.16809	-1.34372	L3MBTL;L3MBTL	N_Shore
Family 5- Proband	cg20529070	2.01691e-08	2.46517e-05	0.143335	-1.13392	-1.27726	L3MBTL;L3MBTL	N_Shore
Family 5- Proband	cg10360552	9.44949e-08	9.75424e-05	0.109577	-1.0981	-1.20767	L3MBTL;L3MBTL	N_Shore
Family 5- Proband	cg18911945	0.0148093	0.305483	-0.0495223	-1.25314	-1.20362	L3MBTL;L3MBTL	N_Shore
Family 5- Proband	cg01877937	3.80901e-07	0.000304789	-0.272079	-1.66822	-1.39614	L3MBTL;L3MBTL	N_Shore
Family 5- Proband	cg08633313	3.38978e-07	0.000280048	-0.134251	-1.45163	-1.31738	L3MBTL;L3MBTL	N_Shore
Family 5- Proband	cg12699433	1.50704e-06	0.000904832	-0.30387	-1.57241	-1.26854	L3MBTL;L3MBTL	N_Shore
Family 5- Proband	cg11319028	1.81731e-06	0.00105276	-0.18891	-1.43782	-1.24891	L3MBTL;L3MBTL	N_Shore
Family 5- Proband	cg22601123	1.64249e-05	0.00557395	-0.0454983	-1.33976	-1.29426	L3MBTL;L3MBTL	N_Shore
Family 5- Proband	cg22330467	5.90381e-05	0.0133128	0.262725	-0.991281	-1.25401	L3MBTL;L3MBTL	N_Shore
Family 5- Proband	cg14306330	0.000151475	0.0241806	-0.288531	-1.45483	-1.1663	L3MBTL;L3MBTL	N_Shore
Family 5- Proband	cg01071811	1.99306e-07	0.000182451	0.287397	-1.20751	-1.49491	L3MBTL;L3MBTL;L3MBTL;L3MBTL	N_Shore
Family 5- Proband	cg02611863	8.28704e-07	0.00056032	0.134201	-1.13557	-1.26977	L3MBTL;L3MBTL;L3MBTL;L3MBTL	N_Shore
Family 5- Proband	cg20252111	8.00001e-08	8.43413e-05	0.113573	-0.749133	-0.862706	L3MBTL;L3MBTL	Island
Family 5- Proband	cg15302378	1.56288e-08	1.95316e-05	0.60175	-0.810347	-1.4121	L3MBTL;L3MBTL	Island
Family 5- Proband	cg09541000	1.06042e-06	0.000679797	0.267582	-1.09932	-1.3669	L3MBTL;L3MBTL	Island
Family 5- Proband	cg02472486	1.37388e-07	0.000133458	0.102588	-1.09065	-1.19324	L3MBTL;L3MBTL	Island
Family 5- Proband	cg23249369	3.42074e-05	0.00935971	0.257102	-0.457827	-0.714929	GNAS;GNAS;GNAS;GNASAS	Island	chr20:57426759-57427274	Hypo	No	-	-	-
Family 5- Proband	cg01715551	6.86586e-08	7.39618e-05	-0.185046	-0.788389	-0.603344	GNAS;GNAS;GNAS;GNASAS	Island
Family 5- Proband	cg14176797	1.15478e-08	1.48486e-05	-0.0726864	-0.650555	-0.577869	GNAS;GNAS;GNAS;GNASAS	Island
Family 5- Proband	cg04457481	1.20792e-13	3.81138e-10	0.000163707	-0.957639	-0.957803	GNAS;GNAS;GNAS;GNASAS	Island
Family 5- Proband	cg21938532	2.15599e-07	0.000193522	0.101929	-0.765789	-0.867718	GNAS;GNAS;GNAS;GNASAS	Island
Family 5- Proband	cg03606258	0.718953	0.973831	-0.200378	-0.705764	-0.505386	GNAS;GNAS;GNAS;GNASAS	Island
Family 5- Proband	cg22989942	6.81459e-08	7.35877e-05	0.159562	-0.598252	-0.757814	GNAS;GNAS;GNAS;GNASAS	Island
Family 5- Proband	cg18224653	5.62609e-06	0.00253089	-0.113725	-0.774828	-0.661103	GNAS;GNAS;GNAS;GNASAS	Island
Family 5- Proband	cg14309385	0.000971854	0.0745701	0.098415	-0.305293	-0.403708	GNAS;GNAS;GNAS;GNASAS	Island
Family 5- Proband	cg05309239	3.51306e-06	0.00177408	-0.078256	-0.65001	-0.571754	GNAS;GNAS;GNAS;GNASAS	Island
Family 5- Proband	cg12573482	6.85634e-06	0.00294439	-0.306193	-0.765212	-0.459018	GNAS;GNAS;GNAS;GNASAS	Island
Family 5- Proband	cg06324048	6.24345e-12	1.4172e-08	0.0350224	-1.13746	-1.17249	GNAS;GNAS;GNAS;GNASAS	N_Shore
Family 5- Proband	cg13728472	1.49926e-05	0.00526872	-0.388217	-1.02705	-0.638829	GNAS;GNAS;GNAS;GNASAS	N_Shore
Family 5- Proband	cg24617313	0.79249	0.982032	-0.192472	-0.359318	-0.166847	GNAS;GNAS;GNAS;GNASAS	N_Shore
Family 5- Proband	cg03908391	1.63189e-05	0.00556443	0.305647	-0.535691	-0.841337	GNAS;GNAS;GNAS;GNASAS	N_Shore
Family 5- Proband	cg22290117	1.73295e-05	0.00578822	0.213315	-0.543584	-0.756899	GNAS;GNAS;GNAS;GNASAS	N_Shore
Family 5- Proband	cg26496204	1.76092e-05	0.00583971	0.0106324	-0.623357	-0.63399	GNAS;GNAS;GNAS;GNASAS	N_Shore
Family 5- Proband	cg16833551	5.98461e-06	0.00268132	0.796944	-0.17852	-0.975464	GNAS;GNAS;GNAS;GNASAS	N_Shore
Family 5- Proband	cg03010274	3.83521e-07	0.000306335	-0.402541	-1.07559	-0.673054	GNAS;GNAS;GNAS;GNASAS	N_Shore
Family 5- Proband	cg21988465	8.8922e-07	0.000588228	0.174232	-0.642801	-0.817034	GNAS;GNAS;GNAS	Island	chr20:57429277-57431303	Hypo	Yes	chr20:57429794-57429979	Yes	-
Family 5- Proband	cg07284407	6.15815e-05	0.0137607	-0.0065794	-0.593946	-0.587367	GNAS;GNAS;GNAS	Island
Family 5- Proband	cg21625881	0.000404217	0.0450095	0.281428	-0.153453	-0.434882	GNAS;GNAS;GNAS	Island
Family 5- Proband	cg14203179	0.0019307	0.109113	0.00980636	-0.403844	-0.413651	GNAS;GNAS;GNAS	Island
Family 5- Proband	cg09437522	0.000364852	0.0422275	-0.490186	-0.943871	-0.453685	GNAS;GNAS;GNAS	Island
Family 5- Proband	cg10468484	2.52488e-06	0.00136325	-0.16978	-0.800215	-0.630435	GNAS;GNAS;GNAS	S_Shore
Family 5- Proband	cg00606841	0.00010006	0.0186123	0.252515	-0.504228	-0.756743	WRB	Island	chr21:40757691-40757899	Hypo	Yes	chr21:40757866-40758068	Yes	-
Family 5- Proband	cg22858667	1.27934e-09	2.04006e-06	0.299811	-0.521186	-0.820997	WRB	Island
Family 5- Proband	cg26710963	1.21503e-12	3.19862e-09	0.0472043	-0.804417	-0.851621	WRB	Island
Methylation array analysis for four of the six probands with maternally inherited NLRP5 variants is provided. Array results were analysed for each individual using a bioinformatic pipeline identifying statistically-significant differential methylation compared with 50 pooled normal controls. Results from each individual were filtered to identify differential methylation associated with imprinted …
